# Supplementary material for: 3-Oxo-5-(piperidin-1-yl)-2,3-dihydro-1H-pyrazole-4-carbonitrile
Source: Acta Crystallogr Sect E Struct Rep Online. 2011 Nov 16;67(Pt 12):o3318. doi: 10.1107/S1600536811047714 (PMC3238968; doi:10.1107/S1600536811047714)
Supplement: Supplementary file 1 [file e-67-o3318-sup1.cif]

##############################################################################
#                                                                            #
# This CIF contains the data in a paper accepted for publication in          #
# Acta Crystallographica Section E. It conforms to the requirements of       #
# Notes for Authors for Acta Crystallographica Section E, and has been       #
# peer reviewed under the auspices of the IUCr Commission on Journals.       #
#                                                                            #
# Full details of the Crystallographic Information File format               #
# are given in the paper "The Crystallographic Information File (CIF):       #
# a New Standard Archive File for Crystallography" by S. R. Hall, F. H.      #
# Allen and I. D. Brown [Acta Cryst. (1991), A47, 655-685].                  #
#                                                                            #
# The current version of the core CIF dictionary is obtainable from          #
# ftp://ftp.iucr.org/pub/cif_core.dic.                                       #
#                                                                            #
# Software is freely available for graphical display of the structure(s)     #
# in this CIF. For information consult the CIF software page                 #
# http://www.iucr.org/resources/cif/software.                                #
#                                                                            #
# This file may be used for bona fide research purposes within the           #
# scientific community so long as proper attribution is given to the journal # 
# article from which it was obtained.                                        #
#                                                                            #
##############################################################################
data_I
_audit_creation_method     SHELXL-97
_chemical_name_systematic
;
3-Oxo-5-(piperidin-1-yl)-2,3-dihydro-1<i>H</i>-pyrazole-4-carbonitrile
;
_chemical_name_common     ?
_chemical_formula_moiety     'C9 H12 N4 O'
_chemical_formula_sum     'C9 H12 N4 O'
_chemical_formula_iupac     'C9 H12 N4 O'
_chemical_formula_weight     192.23
_chemical_melting_point     527
_symmetry_cell_setting     triclinic
_symmetry_space_group_name_H-M     'P -1'
_symmetry_space_group_name_Hall     '-P 1'
loop_
    _symmetry_equiv_pos_as_xyz
    'x, y, z'
    '-x, -y, -z'
_cell_length_a     7.2667(5)
_cell_length_b     7.9624(5)
_cell_length_c     8.8306(8)
_cell_angle_alpha     89.280(6)
_cell_angle_beta     75.934(7)
_cell_angle_gamma     71.906(6)
_cell_volume     470.01(6)
_cell_formula_units_Z     2
_cell_measurement_reflns_used     3129
_cell_measurement_theta_min     5
_cell_measurement_theta_max     71
_cell_measurement_temperature     150
_exptl_crystal_description     'block'
_exptl_crystal_colour     'colourless'
_exptl_crystal_size_max     0.22
_exptl_crystal_size_mid     0.19
_exptl_crystal_size_min     0.13
_exptl_crystal_density_diffrn     1.358
_exptl_crystal_density_meas     ?
_exptl_crystal_density_method     'not measured'
_exptl_crystal_F_000     204
_exptl_absorpt_coefficient_mu     0.771
_exptl_absorpt_correction_type     multi-scan
_exptl_absorpt_process_details
;
(CrysAlis RED; Oxford Diffraction, 2006)
;
_exptl_absorpt_correction_T_min     0.8486
_exptl_absorpt_correction_T_max     0.9064
_exptl_special_details
;
The crystal was placed in the cold stream of an Oxford Cryosystems open-flow
nitrogen cryostat (Cosier & Glazer, 1986) with a nominal stability of 0.1 K.
Cosier, J. & Glazer, A.M., 1986. J. Appl. Cryst. 105 107.
;
_diffrn_ambient_temperature     150
_diffrn_radiation_type     CuK\a
_diffrn_radiation_wavelength     1.54178
_diffrn_radiation_source     'fine-focus sealed tube'
_diffrn_radiation_monochromator     'graphite'
_diffrn_measurement_device_type     'Oxford Diffraction Gemini'
_diffrn_measurement_device     'area'
_diffrn_measurement_method     \w/2\q
_diffrn_detector_area_resol_mean     ?
_diffrn_reflns_number     5083
_diffrn_reflns_av_R_equivalents     0.0130
_diffrn_reflns_av_sigmaI/netI     0.0135
_diffrn_reflns_theta_min     5.18
_diffrn_reflns_theta_max     70.88
_diffrn_reflns_theta_full     70.94
_diffrn_measured_fraction_theta_max     0.975
_diffrn_measured_fraction_theta_full     0.975
_diffrn_reflns_limit_h_min     -8
_diffrn_reflns_limit_h_max     8
_diffrn_reflns_limit_k_min     -9
_diffrn_reflns_limit_k_max     9
_diffrn_reflns_limit_l_min     -10
_diffrn_reflns_limit_l_max     10
_diffrn_standards_number     0
_diffrn_standards_interval_count     .
_diffrn_standards_interval_time     .
_diffrn_standards_decay_%     ?
_refine_special_details
;
Refinement of <i>F</i>^2^ against ALL reflections. The weighted <i>R</i>-factor
<i>wR</i> and goodness of fit <i>S</i> are based on <i>F</i>^2^, conventional
<i>R</i>-factors <i>R</i> are based on <i>F</i>, with <i>F</i> set to zero for
negative <i>F</i>^2^. The threshold expression of <i>F</i>^2^ >
\s(<i>F</i>^2^) is used only for calculating <i>R</i>-factors(gt) <i>etc</i>.
and is not relevant to the choice of reflections for refinement.
<i>R</i>-factors based on <i>F</i>^2^ are statistically about twice as large
as those based on <i>F</i>, and <i>R</i>- factors based on ALL data will be
even larger.
;
_reflns_number_total     1803
_reflns_number_gt     1627
_reflns_threshold_expression     I>2sigma(I)
_refine_ls_structure_factor_coef     Fsqd
_refine_ls_matrix_type     full
_refine_ls_R_factor_all     0.0593
_refine_ls_R_factor_gt     0.0568
_refine_ls_wR_factor_gt     0.1636
_refine_ls_wR_factor_ref     0.1664
_refine_ls_goodness_of_fit_ref     1.113
_refine_ls_restrained_S_all     1.113
_refine_ls_number_reflns     1803
_refine_ls_number_parameters     127
_refine_ls_number_restraints     0
_refine_ls_hydrogen_treatment     constr
_refine_ls_weighting_scheme     calc
_refine_ls_weighting_details
         'calc w=1/[\s^2^(Fo^2^)+(0.0971P)^2^+0.2641P] where P=(Fo^2^+2Fc^2^)/3'
_atom_sites_solution_hydrogens     geom
_atom_sites_solution_primary     direct
_atom_sites_solution_secondary     difmap
_refine_ls_shift/su_max     0.000
_refine_ls_shift/su_mean     0.000
_refine_diff_density_max     0.737
_refine_diff_density_min     -0.606
_refine_ls_extinction_method     none
_refine_ls_extinction_coef     ?
loop_
    _atom_type_symbol
    _atom_type_description
    _atom_type_scat_dispersion_real
    _atom_type_scat_dispersion_imag
    _atom_type_scat_source
    'C' 'C' 0.0181 0.0091
                         'International Tables Vol C Tables 4.2.6.8 and 6.1.1.4'
    'H' 'H' 0.0000 0.0000
                         'International Tables Vol C Tables 4.2.6.8 and 6.1.1.4'
    'N' 'N' 0.0311 0.0180
                         'International Tables Vol C Tables 4.2.6.8 and 6.1.1.4'
    'O' 'O' 0.0492 0.0322
                         'International Tables Vol C Tables 4.2.6.8 and 6.1.1.4'
_computing_data_collection
                          '<i>Gemini User Manual</i> (Oxford Diffraction, 2006)'
_computing_cell_refinement     'CrysAlis RED (Oxford Diffraction, 2002)'
_computing_data_reduction     'CrysAlis RED (Oxford Diffraction, 2002)'
_computing_structure_solution     'SHELXS97 (Sheldrick, 2008)'
_computing_structure_refinement     'SHELXL97 (Sheldrick, 2008)'
_computing_molecular_graphics     'SHELXTL (Sheldrick, 2008)'
_computing_publication_material
;
SHELXTL (Sheldrick, 2008), PARST (Nardelli, 1995), PLATON (Spek,
2009) and
publCIF (Westrip, 2010)
;
loop_
    _atom_site_type_symbol
    _atom_site_label
    _atom_site_fract_x
    _atom_site_fract_y
    _atom_site_fract_z
    _atom_site_U_iso_or_equiv
    _atom_site_adp_type
    _atom_site_calc_flag
    _atom_site_refinement_flags
    _atom_site_occupancy
    _atom_site_symmetry_multiplicity
    _atom_site_disorder_assembly
    _atom_site_disorder_group
    O O1 1.2334(2) 0.03312(18) 0.39572(17) 0.0334(4) Uani d . 1 1 . .
    N N1 0.8756(2) 0.6211(2) 0.2901(2) 0.0306(4) Uani d . 1 1 . .
    N N2 0.8011(2) 0.3667(2) 0.38329(19) 0.0273(4) Uani d . 1 1 . .
    H H2 0.6730 0.4130 0.4070 0.033 Uiso calc R 1 1 . .
    N N3 0.9078(2) 0.1884(2) 0.39566(19) 0.0285(4) Uani d . 1 1 . .
    H H3 0.8563 0.1043 0.4146 0.034 Uiso calc R 1 1 . .
    N N4 1.4774(3) 0.3703(3) 0.2487(2) 0.0397(5) Uani d . 1 1 . .
    C C1 1.0124(3) 0.7167(3) 0.2139(3) 0.0349(5) Uani d . 1 1 . .
    H H1A 1.1496 0.6418 0.2014 0.042 Uiso calc R 1 1 . .
    H H1B 0.9907 0.8218 0.2789 0.042 Uiso calc R 1 1 . .
    C C2 0.9771(4) 0.7692(3) 0.0547(3) 0.0394(5) Uani d . 1 1 . .
    H H2A 1.0165 0.6635 -0.0144 0.047 Uiso calc R 1 1 . .
    H H2B 1.0596 0.8413 0.0094 0.047 Uiso calc R 1 1 . .
    C C3 0.7585(4) 0.8722(3) 0.0673(3) 0.0424(6) Uani d . 1 1 . .
    H H3A 0.7234 0.9851 0.1253 0.051 Uiso calc R 1 1 . .
    H H3B 0.7386 0.8954 -0.0366 0.051 Uiso calc R 1 1 . .
    C C4 0.6237(3) 0.7685(3) 0.1497(3) 0.0380(5) Uani d . 1 1 . .
    H H4A 0.4847 0.8390 0.1628 0.046 Uiso calc R 1 1 . .
    H H4B 0.6491 0.6610 0.0865 0.046 Uiso calc R 1 1 . .
    C C5 0.6632(3) 0.7218(3) 0.3084(2) 0.0333(5) Uani d . 1 1 . .
    H H5A 0.6282 0.8293 0.3742 0.040 Uiso calc R 1 1 . .
    H H5B 0.5808 0.6517 0.3588 0.040 Uiso calc R 1 1 . .
    C C6 0.9374(3) 0.4540(2) 0.3267(2) 0.0249(4) Uani d . 1 1 . .
    C C7 1.1293(3) 0.3363(2) 0.3210(2) 0.0252(4) Uani d . 1 1 . .
    C C8 1.1054(3) 0.1702(2) 0.3729(2) 0.0262(4) Uani d . 1 1 . .
    C C9 1.3185(3) 0.3601(3) 0.2816(2) 0.0289(5) Uani d . 1 1 . .
loop_
    _atom_site_aniso_label
    _atom_site_aniso_U_11
    _atom_site_aniso_U_22
    _atom_site_aniso_U_33
    _atom_site_aniso_U_12
    _atom_site_aniso_U_13
    _atom_site_aniso_U_23
    O1 0.0258(7) 0.0273(7) 0.0420(8) -0.0030(6) -0.0067(6) 0.0098(6)
    N1 0.0276(9) 0.0285(9) 0.0356(9) -0.0062(7) -0.0116(7) 0.0092(7)
    N2 0.0200(8) 0.0254(8) 0.0343(9) -0.0032(6) -0.0082(6) 0.0071(6)
    N3 0.0254(8) 0.0232(8) 0.0371(9) -0.0070(7) -0.0092(7) 0.0072(6)
    N4 0.0283(10) 0.0412(11) 0.0545(11) -0.0131(8) -0.0169(8) 0.0118(8)
    C1 0.0353(11) 0.0276(10) 0.0462(12) -0.0126(9) -0.0152(9) 0.0095(9)
    C2 0.0445(13) 0.0297(11) 0.0387(12) -0.0095(9) -0.0038(9) 0.0084(9)
    C3 0.0532(14) 0.0321(11) 0.0331(11) -0.0007(10) -0.0116(10) 0.0076(9)
    C4 0.0364(11) 0.0332(11) 0.0388(11) 0.0013(9) -0.0154(9) 0.0018(9)
    C5 0.0295(11) 0.0274(10) 0.0382(11) -0.0016(8) -0.0093(8) 0.0061(8)
    C6 0.0271(10) 0.0274(10) 0.0215(8) -0.0078(8) -0.0095(7) 0.0035(7)
    C7 0.0244(9) 0.0259(10) 0.0257(9) -0.0066(7) -0.0090(7) 0.0029(7)
    C8 0.0255(9) 0.0261(9) 0.0252(9) -0.0050(7) -0.0071(7) 0.0016(7)
    C9 0.0298(11) 0.0269(10) 0.0318(10) -0.0070(8) -0.0141(8) 0.0065(8)
_geom_special_details
;
All e.s.d.'s (except the e.s.d. in the dihedral angle between two l.s. planes)
are estimated using the full covariance matrix. The cell e.s.d.'s are taken
into account individually in the estimation of e.s.d.'s in distances, angles
and torsion angles; correlations between e.s.d.'s in cell parameters are only
used when they are defined by crystal symmetry. An approximate (isotropic)
treatment of cell e.s.d.'s is used for estimating e.s.d.'s involving l.s.
planes.
;
loop_
    _geom_bond_atom_site_label_1
    _geom_bond_atom_site_label_2
    _geom_bond_site_symmetry_2
    _geom_bond_distance
    _geom_bond_publ_flag
    O1 C8 . 1.246(2) ?
    N1 C6 . 1.329(3) ?
    N1 C1 . 1.467(3) ?
    N1 C5 . 1.471(3) ?
    N2 C6 . 1.376(2) ?
    N2 N3 . 1.408(2) ?
    N2 H2 . 0.8600 ?
    N3 C8 . 1.362(3) ?
    N3 H3 . 0.8600 ?
    N4 C9 . 1.148(3) ?
    C1 C2 . 1.520(3) ?
    C1 H1A . 0.9700 ?
    C1 H1B . 0.9700 ?
    C2 C3 . 1.521(3) ?
    C2 H2A . 0.9700 ?
    C2 H2B . 0.9700 ?
    C3 C4 . 1.520(3) ?
    C3 H3A . 0.9700 ?
    C3 H3B . 0.9700 ?
    C4 C5 . 1.517(3) ?
    C4 H4A . 0.9700 ?
    C4 H4B . 0.9700 ?
    C5 H5A . 0.9700 ?
    C5 H5B . 0.9700 ?
    C6 C7 . 1.407(3) ?
    C7 C9 . 1.406(3) ?
    C7 C8 . 1.442(3) ?
loop_
    _geom_angle_atom_site_label_1
    _geom_angle_atom_site_label_2
    _geom_angle_atom_site_label_3
    _geom_angle_site_symmetry_1
    _geom_angle_site_symmetry_3
    _geom_angle
    _geom_angle_publ_flag
    C6 N1 C1 . . 123.24(17) ?
    C6 N1 C5 . . 122.91(17) ?
    C1 N1 C5 . . 113.60(16) ?
    C6 N2 N3 . . 108.06(14) ?
    C6 N2 H2 . . 126.0 ?
    N3 N2 H2 . . 126.0 ?
    C8 N3 N2 . . 109.28(15) ?
    C8 N3 H3 . . 125.4 ?
    N2 N3 H3 . . 125.4 ?
    N1 C1 C2 . . 109.99(17) ?
    N1 C1 H1A . . 109.7 ?
    C2 C1 H1A . . 109.7 ?
    N1 C1 H1B . . 109.7 ?
    C2 C1 H1B . . 109.7 ?
    H1A C1 H1B . . 108.2 ?
    C1 C2 C3 . . 111.40(19) ?
    C1 C2 H2A . . 109.3 ?
    C3 C2 H2A . . 109.3 ?
    C1 C2 H2B . . 109.3 ?
    C3 C2 H2B . . 109.3 ?
    H2A C2 H2B . . 108.0 ?
    C4 C3 C2 . . 110.68(18) ?
    C4 C3 H3A . . 109.5 ?
    C2 C3 H3A . . 109.5 ?
    C4 C3 H3B . . 109.5 ?
    C2 C3 H3B . . 109.5 ?
    H3A C3 H3B . . 108.1 ?
    C5 C4 C3 . . 109.84(19) ?
    C5 C4 H4A . . 109.7 ?
    C3 C4 H4A . . 109.7 ?
    C5 C4 H4B . . 109.7 ?
    C3 C4 H4B . . 109.7 ?
    H4A C4 H4B . . 108.2 ?
    N1 C5 C4 . . 110.09(17) ?
    N1 C5 H5A . . 109.6 ?
    C4 C5 H5A . . 109.6 ?
    N1 C5 H5B . . 109.6 ?
    C4 C5 H5B . . 109.6 ?
    H5A C5 H5B . . 108.2 ?
    N1 C6 N2 . . 120.17(17) ?
    N1 C6 C7 . . 132.01(18) ?
    N2 C6 C7 . . 107.82(16) ?
    C9 C7 C6 . . 131.41(17) ?
    C9 C7 C8 . . 121.20(17) ?
    C6 C7 C8 . . 107.35(16) ?
    O1 C8 N3 . . 124.15(18) ?
    O1 C8 C7 . . 129.26(18) ?
    N3 C8 C7 . . 106.58(16) ?
    N4 C9 C7 . . 176.5(2) ?
loop_
    _geom_hbond_atom_site_label_D
    _geom_hbond_atom_site_label_H
    _geom_hbond_atom_site_label_A
    _geom_hbond_site_symmetry_D
    _geom_hbond_site_symmetry_H
    _geom_hbond_site_symmetry_A
    _geom_hbond_distance_DH
    _geom_hbond_distance_HA
    _geom_hbond_distance_DA
    _geom_hbond_angle_DHA
    _geom_hbond_publ_flag
    N2 H2 N4 . . 1_455 0.86 2.32 2.875(3) 123 yes
    N3 H3 O1 . . 2_756 0.86 2.07 2.772(2) 138 yes
    C4 H4A O1 . . 1_465 0.97 2.54 3.258(3) 131 yes
_iucr_refine_instructions_details
;
TITL wedad37_pbar1 in P-1
CELL 1.54178   7.2667   7.9624   8.8306  89.280  75.934  71.906
ZERR    2.00   0.0005   0.0005   0.0008   0.006   0.007   0.006
LATT 1
SFAC C  H  N  O
UNIT 18 24 8 2
L.S. 15
ACTA
BOND $H
FMAP 2
PLAN 5
SIZE 0.22 0.2 0.13
WGHT  0.097100  0.264100
FVAR  1.934670
O1     4   1.233373  0.033118  0.395717 11.000000  0.025790  0.027260 =
           0.042020  0.009790 -0.006680 -0.002990
N1     3   0.875551  0.621110  0.290085 11.000000  0.027640  0.028550 =
           0.035570  0.009240 -0.011620 -0.006190
N2     3   0.801082  0.366710  0.383289 11.000000  0.020050  0.025390 =
           0.034300  0.007120 -0.008190 -0.003150
AFIX 43
H2     2   0.673043  0.412986  0.406959 11.000000 -1.200000
AFIX 0
N3     3   0.907775  0.188405  0.395655 11.000000  0.025360  0.023240 =
           0.037100  0.007190 -0.009210 -0.006970
AFIX 43
H3     2   0.856256  0.104258  0.414601 11.000000 -1.200000
AFIX 0
N4     3   1.477408  0.370274  0.248744 11.000000  0.028310  0.041180 =
           0.054460  0.011780 -0.016930 -0.013140
C1     1   1.012377  0.716658  0.213950 11.000000  0.035300  0.027590 =
           0.046170  0.009500 -0.015230 -0.012600
AFIX 23
H1A    2   1.149633  0.641833  0.201414 11.000000 -1.200000
H1B    2   0.990665  0.821828  0.278877 11.000000 -1.200000
AFIX 0
C2     1   0.977085  0.769184  0.054715 11.000000  0.044450  0.029650 =
           0.038720  0.008360 -0.003760 -0.009460
AFIX 23
H2A    2   1.016472  0.663483 -0.014376 11.000000 -1.200000
H2B    2   1.059586  0.841330  0.009440 11.000000 -1.200000
AFIX 0
C3     1   0.758528  0.872187  0.067320 11.000000  0.053170  0.032110 =
           0.033050  0.007640 -0.011610 -0.000680
AFIX 23
H3A    2   0.723449  0.985091  0.125277 11.000000 -1.200000
H3B    2   0.738559  0.895404 -0.036585 11.000000 -1.200000
AFIX 0
C4     1   0.623683  0.768516  0.149650 11.000000  0.036360  0.033240 =
           0.038850  0.001780 -0.015400  0.001260
AFIX 23
H4A    2   0.484698  0.838973  0.162808 11.000000 -1.200000
H4B    2   0.649053  0.661042  0.086543 11.000000 -1.200000
AFIX 0
C5     1   0.663246  0.721790  0.308375 11.000000  0.029450  0.027400 =
           0.038170  0.006120 -0.009310 -0.001600
AFIX 23
H5A    2   0.628169  0.829337  0.374182 11.000000 -1.200000
H5B    2   0.580827  0.651654  0.358835 11.000000 -1.200000
AFIX 0
C6     1   0.937430  0.453959  0.326734 11.000000  0.027070  0.027420 =
           0.021470  0.003530 -0.009460 -0.007790
C7     1   1.129262  0.336322  0.321037 11.000000  0.024370  0.025940 =
           0.025690  0.002950 -0.009030 -0.006550
C8     1   1.105386  0.170155  0.372895 11.000000  0.025510  0.026150 =
           0.025210  0.001630 -0.007100 -0.005030
C9     1   1.318493  0.360138  0.281550 11.000000  0.029800  0.026870 =
           0.031810  0.006450 -0.014060 -0.007010
Q1     1   0.710600  0.365300  0.315300 11.000000  0.050000      0.74
Q2     1   0.851800  0.145500  0.483600 11.000000  0.050000      0.51
Q3     1   1.034900  0.371000  0.277100 11.000000  0.050000      0.29
Q4     1   1.600600  0.361900  0.278100 11.000000  0.050000      0.27
Q5     1   1.049400  0.393800  0.362700 11.000000  0.050000      0.26
HKLF 4
END
;
data_global
_journal_date_recd_electronic     2011-10-13
_journal_date_accepted     2011-11-10
_journal_name_full     'Acta Crystallographica, Section E'
_journal_year     2011
_journal_volume     67
_journal_issue     12
_journal_page_first     o3318
_journal_page_last     o3318
_journal_paper_category     QO
_journal_coeditor_code     HB6450
_publ_contact_author_name     'Mohammad B. Kassim'
_publ_contact_author_address
;
School of Chemical Sciences & Food Technology
Faculty of Science & Technology
Universiti Kebangsaan Malaysia
43600 Selangor, Malaysia
and
Fuel Cell Institute
Universiti Kebangsaan Malaysia
43600 Selangor, Malaysia
;
_publ_contact_author_email     'mbkassim@ukm.my'
_publ_contact_author_fax     '+60389215410'
_publ_contact_author_phone     '+60389213980'
_publ_section_title
;
3-Oxo-5-(piperidin-1-yl)-2,3-dihydro-1<i>H</i>-pyrazole-4-carbonitrile
;
loop_
    _publ_author_name
    _publ_author_footnote
    _publ_author_address
    'Al-Adiwish, Wedad M.' .
;
School of Chemical Sciences and Food Technology
Faculty of Science and Technology
Universiti Kebangsaan Malaysia
43600 Selangor
Malaysia
;
    'Yaacob, W. A.' .
;
School of Chemical Sciences and Food Technology
Faculty of Science and Technology
Universiti Kebangsaan Malaysia
43600 Selangor
Malaysia
;
    'Adan, D.' .
;
School of Chemical Sciences and Food Technology
Faculty of Science and Technology
Universiti Kebangsaan Malaysia
43600 Selangor
Malaysia
;
    'Mohamed Tahir, Mohamed Ibrahim' .
;
Department of Chemistry
Faculty of Science
Universiti Putra Malaysia
43400 UPM Serdang, Selangor
Malaysia
;
    'Kassim, Mohammad B.' .
;
School of Chemical Sciences and Food Technology
Faculty of Science and Technology
Universiti Kebangsaan Malaysia
43600 Selangor
Malaysia
;
