# Supplementary material for: 3-Oxo-5-(piperidin-1-yl)-2,3-dihydro-1H-pyrazole-4-carbonitrile
Source: Acta Crystallogr Sect E Struct Rep Online. 2011 Nov 16;67(Pt 12):o3318. doi: 10.1107/S1600536811047714 (PMC3238968; doi:10.1107/S1600536811047714)
Supplement: Supplementary file 2 [file e-67-o3318-Isup2.hkl]

# 
# h,k,l, Fc-squared, Fo-squared, sigma(Fo-squared) and status flag 
# 
data_I
_shelx_title ' wedad37_pbar1 in P-1' 
_shelx_refln_list_code          4 
_shelx_F_calc_maximum       50.83 
_exptl_crystal_F_000       204.00 
_reflns_d_resolution_high  0.8156 
 
loop_ 
 _symmetry_equiv_pos_as_xyz 
 'x, y, z' 
 '-x, -y, -z' 
 
_cell_length_a     7.2667 
_cell_length_b     7.9624 
_cell_length_c     8.8306 
_cell_angle_alpha  89.280 
_cell_angle_beta   75.934 
_cell_angle_gamma  71.906 
 
_shelx_F_squared_multiplier     1.000 
 
loop_ 
 _refln_index_h 
 _refln_index_k 
 _refln_index_l 
 _refln_F_squared_calc 
 _refln_F_squared_meas 
 _refln_F_squared_sigma 
 _refln_observed_status 
   2   0   0        0.85        0.18      0.04 o 
   3   0   0        0.01        0.35      0.06 o 
   4   0   0        1.40        3.27      0.18 o 
   5   0   0       30.16       35.41      0.84 o 
   6   0   0        0.14        0.17      0.20 o 
   7   0   0       25.10       24.44      1.31 o 
   8   0   0       16.52       21.72      0.92 o 
  -7   1   0        6.33        5.43      0.62 o 
  -6   1   0      171.27      155.19      2.29 o 
  -5   1   0        5.07        4.09      0.44 o 
  -4   1   0      131.22      141.62      1.64 o 
  -3   1   0       69.41       83.48      0.62 o 
  -2   1   0     1096.71     1105.37      2.99 o 
  -1   1   0     1187.37     1054.15      2.01 o 
   0   1   0      282.78      322.55      2.93 o 
   1   1   0     1543.11     1367.19      3.45 o 
   2   1   0        0.05        1.56      0.10 o 
   3   1   0       20.80       22.75      0.28 o 
   4   1   0       18.71       13.76      0.32 o 
   5   1   0      145.40      145.05      1.27 o 
   6   1   0        5.40        4.60      0.30 o 
   7   1   0        0.39        0.29      0.31 o 
   8   1   0       21.77       25.41      1.11 o 
  -7   2   0        8.00       12.87      0.79 o 
  -6   2   0       30.09       22.50      1.27 o 
  -5   2   0       76.81       77.29      1.63 o 
  -4   2   0       15.18       19.32      0.60 o 
  -3   2   0      766.81      796.55      3.97 o 
  -2   2   0      206.36      208.10      1.17 o 
  -1   2   0       21.04       25.86      0.34 o 
   0   2   0     1324.67     1494.34      2.06 o 
   1   2   0      237.91      247.38      1.06 o 
   2   2   0      697.99      677.83      1.45 o 
   3   2   0       28.21       41.28      0.36 o 
   4   2   0      312.87      335.79      1.42 o 
   5   2   0       79.75       74.81      0.82 o 
   6   2   0      486.15      449.40      3.67 o 
   7   2   0        1.54        2.27      0.50 o 
   8   2   0       14.24       19.74      1.03 o 
  -6   3   0        1.45        1.46      0.37 o 
  -5   3   0       39.36       44.38      1.80 o 
  -4   3   0        1.98        3.09      0.30 o 
  -3   3   0      117.88      103.39      1.52 o 
  -2   3   0       23.92       31.30      0.79 o 
  -1   3   0       53.90       50.18      0.67 o 
   0   3   0      351.58      456.26      4.54 o 
   1   3   0      263.91      297.75      2.12 o 
   2   3   0      630.60      652.23      2.03 o 
   3   3   0        1.64        3.95      0.17 o 
   4   3   0      115.59      110.15      0.89 o 
   5   3   0        0.85        0.24      0.10 o 
   6   3   0      371.01      339.32      2.09 o 
   7   3   0       40.01       35.31      1.05 o 
   8   3   0        9.29        9.20      0.38 o 
  -6   4   0        2.35        1.23      0.19 o 
  -5   4   0       56.49       62.88      2.00 o 
  -4   4   0       39.45       31.48      0.93 o 
  -3   4   0      237.94      219.90      3.69 o 
  -2   4   0       73.09       83.17      1.49 o 
  -1   4   0      154.69      150.18      1.77 o 
   0   4   0      180.55      251.10      1.85 o 
   1   4   0      108.76      124.70      1.33 o 
   2   4   0       11.72        9.74      0.28 o 
   3   4   0      505.73      511.67      1.89 o 
   4   4   0        0.33        0.15      0.08 o 
   5   4   0       62.09       62.26      0.90 o 
   6   4   0        0.06        0.03      0.11 o 
   7   4   0        0.00       -0.07      0.19 o 
   8   4   0       14.67       14.34      0.48 o 
  -5   5   0        3.64        4.32      0.34 o 
  -4   5   0       50.39       44.04      0.84 o 
  -3   5   0      146.09      135.85      1.50 o 
  -2   5   0       16.83       14.59      0.99 o 
  -1   5   0        9.76       14.65      1.43 o 
   0   5   0      182.33      227.21      1.95 o 
   1   5   0       11.20       12.77      0.40 o 
   2   5   0       51.46       55.36      0.95 o 
   3   5   0        4.87        4.40      0.26 o 
   4   5   0        5.78        6.23      0.32 o 
   5   5   0       39.60       32.25      0.74 o 
   6   5   0      212.71      200.46      2.14 o 
   7   5   0       10.68        8.60      0.43 o 
   8   5   0        0.88        1.37      0.14 o 
  -4   6   0        0.00        0.02      0.28 o 
  -3   6   0        3.01        2.47      0.26 o 
  -2   6   0        3.77        2.79      0.27 o 
  -1   6   0       40.89       37.48      0.91 o 
   0   6   0       47.59       60.16      1.13 o 
   1   6   0        0.92        1.12      0.22 o 
   2   6   0       15.80       20.38      0.82 o 
   3   6   0      225.42      224.28      2.13 o 
   4   6   0       54.26       52.15      1.07 o 
   5   6   0      120.31      114.77      1.21 o 
   6   6   0        3.33        3.75      0.26 o 
   7   6   0        3.13        3.45      0.23 o 
   8   6   0        0.69        0.92      0.16 o 
  -3   7   0        1.35        2.06      0.24 o 
  -2   7   0        1.58        1.07      0.23 o 
  -1   7   0        0.74        1.68      0.28 o 
   0   7   0       30.58       32.18      1.05 o 
   1   7   0        1.03        1.30      0.31 o 
   2   7   0        0.79        0.20      0.15 o 
   3   7   0      177.90      163.64      2.42 o 
   4   7   0       87.19       73.22      1.56 o 
   5   7   0       15.16       11.66      0.52 o 
   6   7   0        2.65        2.50      0.30 o 
   7   7   0        5.77        7.03      0.27 o 
  -2   8   0        2.10        3.30      0.26 o 
  -1   8   0        1.42        1.81      0.34 o 
   0   8   0       22.59       28.33      0.92 o 
   1   8   0       60.14       58.40      2.53 o 
   2   8   0       40.99       38.47      1.14 o 
   3   8   0        2.41        2.14      0.44 o 
   4   8   0       18.19       14.17      0.54 o 
   5   8   0        1.06        0.32      0.19 o 
   6   8   0       13.00       13.16      0.54 o 
   0   9   0        3.86        3.23      1.57 o 
   1   9   0       24.95       26.78      0.90 o 
   2   9   0        0.30        0.24      0.14 o 
   3   9   0        0.06        0.15      0.12 o 
   4   9   0        4.69        3.95      0.32 o 
   5   9   0        0.17        0.27      0.13 o 
  -5  -9   1       12.99       17.65      0.89 o 
  -4  -9   1       18.20       16.18      0.71 o 
  -3  -9   1        0.91        0.58      0.24 o 
  -2  -9   1        0.56        0.54      0.24 o 
  -1  -9   1        0.35        0.42      0.21 o 
   0  -9   1       48.59       60.17      1.47 o 
  -6  -8   1       22.57       24.43      0.66 o 
  -5  -8   1       22.23       24.56      0.66 o 
  -4  -8   1       15.46       15.96      0.56 o 
  -3  -8   1        0.20        0.06      0.34 o 
  -2  -8   1        2.70        2.34      0.47 o 
  -1  -8   1        5.08        3.73      0.40 o 
   0  -8   1        0.36        0.34      0.19 o 
   1  -8   1        0.28       -0.10      0.15 o 
   2  -8   1        3.94        4.39      0.43 o 
  -7  -7   1       16.33       21.30      0.49 o 
  -6  -7   1        0.10        0.39      0.12 o 
  -5  -7   1        0.93        0.32      0.15 o 
  -4  -7   1      119.72      108.78      1.88 o 
  -3  -7   1       54.48       45.79      1.22 o 
  -2  -7   1        2.44        1.22      0.18 o 
  -1  -7   1      170.84      152.21      1.81 o 
   0  -7   1      162.99      169.26      3.82 o 
   1  -7   1       21.93       18.75      0.79 o 
   2  -7   1       57.90       51.41      2.21 o 
   3  -7   1        2.70        1.73      0.31 o 
  -7  -6   1       24.67       26.32      0.64 o 
  -6  -6   1        3.22        2.53      0.22 o 
  -5  -6   1        0.52        0.12      0.12 o 
  -4  -6   1      135.57      130.46      1.69 o 
  -3  -6   1        0.05        0.23      0.18 o 
  -2  -6   1       21.27       20.41      0.82 o 
  -1  -6   1        0.66        0.96      0.20 o 
   0  -6   1        1.54        2.35      0.24 o 
   1  -6   1      275.48      256.93      1.64 o 
   2  -6   1       30.54       32.89      1.04 o 
   3  -6   1        6.68        6.39      0.38 o 
   4  -6   1       32.67       36.72      1.34 o 
  -8  -5   1       30.14       39.48      0.80 o 
  -7  -5   1        9.27        9.41      0.54 o 
  -6  -5   1        0.74        0.42      0.17 o 
  -5  -5   1       77.54       69.13      0.80 o 
  -4  -5   1       19.88       19.05      0.44 o 
  -3  -5   1      252.76      260.13      1.58 o 
  -2  -5   1       51.18       59.91      0.91 o 
  -1  -5   1       11.39       10.17      0.37 o 
   0  -5   1      393.63      436.12      4.31 o 
   1  -5   1       19.74       18.58      0.73 o 
   2  -5   1       82.29       81.55      1.57 o 
   3  -5   1      246.42      222.32      1.71 o 
   4  -5   1       34.63       29.29      0.71 o 
   5  -5   1        1.41        1.62      0.23 o 
  -8  -4   1        6.40        6.86      0.36 o 
  -7  -4   1        0.90        0.96      0.22 o 
  -6  -4   1      124.04      104.39      1.87 o 
  -5  -4   1      114.70      110.55      1.18 o 
  -4  -4   1       51.61       52.19      0.75 o 
  -3  -4   1      162.94      167.53      1.66 o 
  -2  -4   1      224.91      227.37      1.11 o 
  -1  -4   1       23.33       29.68      0.69 o 
   0  -4   1        5.81        8.29      0.32 o 
   1  -4   1      117.33      132.44      5.30 o 
   2  -4   1      233.54      256.42      2.84 o 
   3  -4   1        0.23        1.30      0.36 o 
   4  -4   1        0.08        0.73      0.25 o 
   5  -4   1        0.22        0.45      0.26 o 
   6  -4   1        0.36        1.76      0.30 o 
  -8  -3   1        3.98        4.69      0.33 o 
  -7  -3   1       17.07       15.99      0.60 o 
  -6  -3   1        6.17        7.12      0.53 o 
  -5  -3   1       11.41       11.66      0.35 o 
  -4  -3   1       27.89       39.78      0.61 o 
  -3  -3   1      575.32      635.54      3.23 o 
  -2  -3   1      453.09      493.79      1.77 o 
  -1  -3   1       75.52       78.57      0.50 o 
   0  -3   1      268.69      279.02      1.86 o 
   1  -3   1       48.20       53.08      1.37 o 
   2  -3   1      320.71      292.45      3.88 o 
   3  -3   1       40.74       42.08      1.92 o 
   4  -3   1       32.44       28.44      1.38 o 
   5  -3   1       54.71       46.05      1.81 o 
   6  -3   1        6.93        8.20      0.73 o 
   7  -3   1        3.49        5.24      0.46 o 
  -8  -2   1        2.72        1.59      0.32 o 
  -7  -2   1       11.34       10.98      0.96 o 
  -6  -2   1        3.65        4.13      0.25 o 
  -5  -2   1      102.85      102.39      1.10 o 
  -4  -2   1      732.33      752.93      2.47 o 
  -3  -2   1      205.96      243.94      1.36 o 
  -2  -2   1      267.24      261.19      1.13 o 
  -1  -2   1      628.15      630.72      2.54 o 
   0  -2   1      700.32      805.74     15.96 o 
   1  -2   1       66.89       65.09      0.84 o 
   2  -2   1      156.25      186.51      1.12 o 
   3  -2   1       13.84       18.91      0.35 o 
   4  -2   1      123.53      131.22      1.82 o 
   5  -2   1       50.37       42.64      1.38 o 
   6  -2   1      111.90      107.91      2.76 o 
   7  -2   1        7.27        5.88      0.56 o 
  -8  -1   1       25.71       28.58      1.05 o 
  -7  -1   1       26.51       22.13      1.27 o 
  -6  -1   1        4.15        5.05      0.48 o 
  -5  -1   1      122.72      123.13      1.56 o 
  -4  -1   1        0.98        1.14      0.10 o 
  -3  -1   1      335.27      348.77      1.48 o 
  -2  -1   1       63.85       75.59      0.54 o 
  -1  -1   1        2.09        4.27      0.14 o 
   0  -1   1       92.62       95.53      0.46 o 
   1  -1   1        2.23        0.85      0.06 o 
   2  -1   1      326.23      301.29      0.83 o 
   3  -1   1      365.04      403.95      1.32 o 
   4  -1   1        0.79        0.47      0.12 o 
   5  -1   1       43.49       43.06      0.80 o 
   6  -1   1        0.18        0.18      0.17 o 
   7  -1   1        0.90        2.09      0.42 o 
  -7   0   1       21.41       24.07      1.26 o 
  -6   0   1        8.82        6.75      0.53 o 
  -5   0   1      101.72       93.00      1.37 o 
  -4   0   1       19.11       12.85      0.36 o 
  -3   0   1       41.79       54.42      0.56 o 
  -2   0   1      104.96      116.57      1.04 o 
  -1   0   1      739.05      695.40      8.85 o 
   0   0   1      682.38      765.66      3.00 o 
   1   0   1        0.05        1.25      0.06 o 
   2   0   1      260.29      263.11      0.86 o 
   3   0   1      786.04      804.89      2.24 o 
   4   0   1      246.72      284.55      1.67 o 
   5   0   1        7.68        9.52      0.44 o 
   6   0   1      150.78      142.86      1.68 o 
   7   0   1        6.79        5.00      0.65 o 
   8   0   1        2.59        1.89      0.24 o 
  -7   1   1        0.47       -0.05      0.26 o 
  -6   1   1      200.77      183.48      2.98 o 
  -5   1   1      207.82      201.13      2.07 o 
  -4   1   1        3.47        2.83      0.24 o 
  -3   1   1      255.89      248.38      1.36 o 
  -2   1   1      299.37      331.06      1.15 o 
  -1   1   1      260.11      287.94      1.54 o 
   0   1   1       58.75       38.23      2.91 o 
   1   1   1      471.62      411.69      6.97 o 
   2   1   1      203.32      210.07      1.44 o 
   3   1   1      695.04      706.53      2.18 o 
   4   1   1        0.24        0.72      0.08 o 
   5   1   1       22.09       18.11      0.45 o 
   6   1   1       19.27       16.75      0.56 o 
   7   1   1       30.07       28.96      1.51 o 
   8   1   1        2.92        1.91      0.38 o 
  -7   2   1       13.23       12.46      0.71 o 
  -6   2   1       14.62       16.51      1.07 o 
  -5   2   1       59.92       66.28      1.22 o 
  -4   2   1        1.36        1.32      0.18 o 
  -3   2   1       59.35       53.97      0.78 o 
  -2   2   1      174.50      197.14      1.22 o 
  -1   2   1       58.72       52.23      0.81 o 
   0   2   1        0.03        6.47      0.16 o 
   1   2   1     1618.46     1586.67      3.63 o 
   2   2   1      166.37      162.31      1.41 o 
   3   2   1       55.44       57.30      0.49 o 
   4   2   1        6.15        9.89      0.22 o 
   5   2   1       29.64       27.78      0.49 o 
   6   2   1       36.45       31.02      0.72 o 
   7   2   1        1.52        2.33      0.62 o 
   8   2   1       11.44       11.99      0.65 o 
  -6   3   1       28.40       31.41      1.30 o 
  -5   3   1       23.34       20.72      0.84 o 
  -4   3   1       65.21       65.94      0.88 o 
  -3   3   1       61.23       64.30      0.92 o 
  -2   3   1       85.89      102.48      1.21 o 
  -1   3   1      321.87      328.85      2.04 o 
   0   3   1     1326.95     1494.19      5.36 o 
   1   3   1        3.12        7.37      0.29 o 
   2   3   1      187.92      169.90      1.83 o 
   3   3   1       31.23       43.01      0.48 o 
   4   3   1      446.37      470.51      2.33 o 
   5   3   1      359.48      386.47      2.26 o 
   6   3   1       54.26       49.76      0.73 o 
   7   3   1        0.36        0.32      0.18 o 
   8   3   1        1.68        2.53      0.30 o 
  -6   4   1        3.63        2.87      0.58 o 
  -5   4   1        0.60        0.30      0.29 o 
  -4   4   1      170.09      155.63      1.87 o 
  -3   4   1        8.86        8.42      0.43 o 
  -2   4   1      413.15      384.40      2.59 o 
  -1   4   1       20.60       25.82      0.63 o 
   0   4   1       73.04       92.73      0.92 o 
   1   4   1      565.94      581.62      1.94 o 
   2   4   1       46.72       58.76      0.65 o 
   3   4   1      353.33      362.13      1.98 o 
   4   4   1       13.07       13.38      0.43 o 
   5   4   1        0.00        0.26      0.14 o 
   6   4   1        0.90        1.85      0.16 o 
   7   4   1       10.95       11.05      0.49 o 
   8   4   1       27.48       28.04      0.69 o 
  -5   5   1        1.11        0.24      0.24 o 
  -4   5   1        0.49        0.39      0.15 o 
  -3   5   1       92.29       90.37      1.24 o 
  -2   5   1        0.26        1.28      0.17 o 
  -1   5   1      139.76      160.04      1.72 o 
   0   5   1        6.92        8.28      0.33 o 
   1   5   1       12.69       10.63      0.43 o 
   2   5   1      238.32      239.39      1.99 o 
   3   5   1        0.09        0.49      0.14 o 
   4   5   1       97.33      100.88      1.23 o 
   5   5   1        0.01        0.51      0.18 o 
   6   5   1      235.83      218.93      2.18 o 
   7   5   1        0.04        0.10      0.15 o 
   8   5   1        0.26        0.29      0.15 o 
  -4   6   1        1.18        2.53      0.44 o 
  -3   6   1       33.92       28.98      0.77 o 
  -2   6   1        3.62        4.16      0.39 o 
  -1   6   1        6.31        5.29      0.35 o 
   0   6   1      315.68      359.76      4.80 o 
   1   6   1       27.29       21.78      0.83 o 
   2   6   1        5.90        8.72      0.44 o 
   3   6   1       71.05       70.50      1.23 o 
   4   6   1       88.15       83.96      1.18 o 
   5   6   1       45.89       43.10      0.61 o 
   6   6   1        2.20        2.02      0.21 o 
   7   6   1        0.51        0.83      0.16 o 
   8   6   1        0.30        0.51      0.11 o 
  -3   7   1        0.57        0.74      0.23 o 
  -2   7   1        0.38        0.12      0.15 o 
  -1   7   1      119.85      125.09      3.44 o 
   0   7   1       78.28       82.83      1.66 o 
   1   7   1        0.35        0.52      0.22 o 
   2   7   1       65.61       62.98      1.21 o 
   3   7   1       86.66       73.30      3.12 o 
   4   7   1       38.03       39.49      1.06 o 
   5   7   1       11.13       10.84      0.61 o 
   6   7   1        2.64        2.45      0.26 o 
   7   7   1        4.78        3.46      0.21 o 
  -2   8   1        0.14        0.06      0.14 o 
  -1   8   1        2.62        2.78      0.36 o 
   0   8   1       76.31       79.88      1.48 o 
   1   8   1      126.14      120.01      1.91 o 
   2   8   1       59.65       51.93      1.31 o 
   3   8   1       11.84       10.90      0.90 o 
   4   8   1        9.80        8.11      0.77 o 
   5   8   1       24.78       23.17      0.80 o 
   6   8   1       21.83       23.61      0.74 o 
   7   8   1        5.99        7.44      0.29 o 
   0   9   1        2.12        2.21      0.33 o 
   1   9   1        1.22        0.96      0.18 o 
   2   9   1        0.08        0.14      0.19 o 
   3   9   1        3.63        3.37      0.31 o 
   4   9   1        3.11        2.64      0.28 o 
   5   9   1       17.81       19.30      0.84 o 
  -4  -9   2        1.05        0.47      0.12 o 
  -3  -9   2        6.35        7.24      0.32 o 
  -2  -9   2       32.55       39.41      1.33 o 
  -1  -9   2        0.01        0.20      0.19 o 
   0  -9   2        0.46        1.46      0.27 o 
  -6  -8   2        1.74        1.20      0.23 o 
  -5  -8   2        0.50        0.64      0.20 o 
  -4  -8   2       21.80       19.59      1.10 o 
  -3  -8   2        8.85        7.73      0.72 o 
  -2  -8   2        7.43        6.29      0.46 o 
  -1  -8   2        1.83        1.06      0.36 o 
   0  -8   2        0.05        0.49      0.29 o 
   1  -8   2        9.86        9.04      0.70 o 
   2  -8   2        1.05        0.67      0.23 o 
  -6  -7   2       25.95       26.65      0.78 o 
  -5  -7   2        0.01        0.15      0.16 o 
  -4  -7   2       36.90       33.06      1.02 o 
  -3  -7   2        0.02        0.28      0.20 o 
  -2  -7   2       72.26       66.28      2.11 o 
  -1  -7   2      214.60      201.17      3.72 o 
   0  -7   2       35.15       34.81      1.58 o 
   1  -7   2       56.32       52.55      1.88 o 
   2  -7   2        0.85        0.23      0.26 o 
   3  -7   2        9.34       11.81      0.77 o 
  -7  -6   2       13.51       15.96      0.58 o 
  -6  -6   2        0.71        0.12      0.14 o 
  -5  -6   2        6.05        7.07      0.49 o 
  -4  -6   2        0.13        0.44      0.15 o 
  -3  -6   2       43.41       40.30      0.79 o 
  -2  -6   2       45.92       47.00      0.99 o 
  -1  -6   2       11.65       11.16      0.63 o 
   0  -6   2       95.97       99.02      1.47 o 
   1  -6   2        1.74        1.14      0.16 o 
   2  -6   2       24.28       23.40      0.98 o 
   3  -6   2        5.69        7.24      0.50 o 
   4  -6   2        0.72        1.56      0.33 o 
  -7  -5   2        6.24        7.41      0.46 o 
  -6  -5   2       10.68        6.79      0.49 o 
  -5  -5   2       14.99       16.63      0.62 o 
  -4  -5   2       75.46       72.32      1.54 o 
  -3  -5   2       12.64       12.27      0.50 o 
  -2  -5   2        3.04        4.11      0.22 o 
  -1  -5   2        1.07        1.32      0.14 o 
   0  -5   2        1.71        3.61      0.27 o 
   1  -5   2      112.64      106.13      4.19 o 
   2  -5   2       10.93       10.95      0.49 o 
   3  -5   2       13.43       14.28      0.58 o 
   4  -5   2        1.13        0.94      0.18 o 
   5  -5   2        0.04        0.02      0.21 o 
  -7  -4   2        0.50        1.12      0.23 o 
  -6  -4   2       42.95       41.39      1.18 o 
  -5  -4   2      251.94      242.81      1.76 o 
  -4  -4   2        2.42        2.56      0.21 o 
  -3  -4   2        2.50        2.21      0.18 o 
  -2  -4   2      179.39      159.91      1.18 o 
  -1  -4   2        0.35        0.18      0.08 o 
   0  -4   2      232.23      293.15      1.77 o 
   1  -4   2       57.41       70.37      0.98 o 
   2  -4   2      241.02      242.88      2.52 o 
   3  -4   2       37.26       33.91      1.01 o 
   4  -4   2      274.80      245.88      2.29 o 
   5  -4   2       74.91       72.40      2.19 o 
   6  -4   2       21.63       19.11      0.97 o 
  -7  -3   2       27.81       25.76      0.70 o 
  -6  -3   2       25.46       22.25      0.87 o 
  -5  -3   2        3.67        4.34      0.37 o 
  -4  -3   2      103.43      105.93      1.03 o 
  -3  -3   2       95.45       91.68      0.78 o 
  -2  -3   2      258.23      282.52      1.79 o 
  -1  -3   2        3.42        3.70      0.18 o 
   0  -3   2      925.37     1064.42      6.94 o 
   1  -3   2       18.83       16.32      0.37 o 
   2  -3   2       97.90      100.82      1.45 o 
   3  -3   2        2.23        2.14      0.25 o 
   4  -3   2        0.68        0.68      0.29 o 
   5  -3   2       61.83       57.80      1.91 o 
   7  -3   2        4.52        4.30      0.43 o 
  -7  -2   2        0.27        0.29      0.13 o 
  -6  -2   2      210.47      193.53      2.08 o 
  -5  -2   2       32.12       29.96      0.79 o 
  -4  -2   2       34.21       37.58      0.70 o 
  -3  -2   2      286.79      271.03      1.35 o 
  -2  -2   2       72.41       81.91      0.86 o 
  -1  -2   2     1560.86     1366.36      8.98 o 
   0  -2   2        0.04        0.99      0.06 o 
   1  -2   2      271.92      286.91      1.83 o 
   2  -2   2       72.63       88.19      0.79 o 
   3  -2   2       78.49       77.18      1.01 o 
   4  -2   2        5.56        5.97      0.34 o 
   5  -2   2       57.99       56.34      1.33 o 
   6  -2   2       10.61       11.48      0.89 o 
  -7  -1   2        7.39        5.58      0.85 o 
  -6  -1   2       55.38       48.08      1.30 o 
  -5  -1   2      356.41      348.19      3.29 o 
  -4  -1   2       46.53       42.41      0.75 o 
  -3  -1   2      212.69      219.21      1.42 o 
  -2  -1   2      157.95      164.31      1.48 o 
  -1  -1   2      820.78      845.97      2.29 o 
   0  -1   2      197.35      183.82      2.25 o 
   1  -1   2       88.23       91.51      0.78 o 
   2  -1   2      152.04      143.66      0.95 o 
   3  -1   2      337.38      344.59      1.70 o 
   4  -1   2        2.93        6.08      0.28 o 
   5  -1   2       70.73       72.84      1.50 o 
   6  -1   2      268.85      238.62      6.32 o 
   7  -1   2        0.02        0.66      0.21 o 
   8  -1   2        0.47        0.13      0.19 o 
  -7   0   2       17.36       19.50      1.29 o 
  -6   0   2       21.26       20.38      0.86 o 
  -5   0   2       37.17       43.23      0.85 o 
  -4   0   2       87.91       90.75      1.09 o 
  -3   0   2      100.90       76.23      0.87 o 
  -2   0   2        8.93        9.54      0.26 o 
  -1   0   2        0.76        2.60      0.09 o 
   0   0   2     1286.50     1561.09      2.52 o 
   1   0   2      261.21      320.03      3.66 o 
   2   0   2      693.15      642.26      1.56 o 
   3   0   2      135.43      153.69      1.03 o 
   4   0   2       36.57       41.12      0.49 o 
   5   0   2      133.56      135.76      1.63 o 
   6   0   2       99.70       85.99      1.20 o 
   7   0   2       64.40       59.39      1.97 o 
   8   0   2        0.01        0.18      0.14 o 
  -7   1   2        1.53        0.99      0.26 o 
  -6   1   2        4.35        4.56      0.68 o 
  -5   1   2        6.12        8.28      0.34 o 
  -4   1   2        0.10        0.38      0.17 o 
  -3   1   2       36.77       36.21      0.72 o 
  -2   1   2       13.20       24.97      0.45 o 
  -1   1   2      106.56      119.17      0.73 o 
   2   1   2       95.46      125.33      0.81 o 
   3   1   2       63.86       61.32      0.60 o 
   4   1   2       14.40       18.86      0.40 o 
   5   1   2       53.70       61.03      0.63 o 
   6   1   2       26.06       25.19      0.65 o 
   7   1   2       16.99       15.29      1.10 o 
   8   1   2       10.37        8.55      0.61 o 
  -6   2   2       42.29       42.86      1.59 o 
  -5   2   2       56.23       48.05      1.04 o 
  -4   2   2        2.09        1.80      0.22 o 
  -3   2   2      103.22      103.88      1.38 o 
  -2   2   2       10.98        6.83      0.29 o 
  -1   2   2       62.72       41.87      0.46 o 
   0   2   2      291.61      297.03      2.87 o 
   1   2   2      417.78      362.88      2.51 o 
   2   2   2       10.43       14.93      0.24 o 
   3   2   2      146.16      145.71      1.07 o 
   4   2   2       18.24       19.27      0.45 o 
   5   2   2        0.18        0.16      0.08 o 
   6   2   2       20.63       16.23      0.47 o 
   7   2   2        1.48        1.03      0.25 o 
   8   2   2       38.65       46.26      2.33 o 
  -6   3   2        0.01       -0.04      0.24 o 
  -5   3   2        2.81        2.67      0.35 o 
  -4   3   2        9.97       12.21      0.46 o 
  -3   3   2       36.44       33.34      1.02 o 
  -2   3   2      341.33      343.17      3.07 o 
  -1   3   2        5.45        6.96      0.24 o 
   0   3   2      261.83      345.42      3.44 o 
   1   3   2       17.30       23.24      0.35 o 
   2   3   2      145.77      120.23      0.91 o 
   3   3   2       24.09       29.27      0.47 o 
   4   3   2      194.79      210.66      1.36 o 
   5   3   2      147.70      149.30      1.17 o 
   6   3   2      151.72      148.59      1.93 o 
   7   3   2       35.07       36.27      0.76 o 
   8   3   2       32.65       40.13      1.04 o 
  -5   4   2        1.07        0.76      0.28 o 
  -4   4   2       54.76       54.93      0.95 o 
  -3   4   2       51.56       39.30      0.61 o 
  -2   4   2       21.62       22.31      0.67 o 
  -1   4   2      141.93      164.86      1.25 o 
   0   4   2        1.51        2.37      0.25 o 
   1   4   2        6.23        3.96      0.20 o 
   2   4   2       28.27       38.33      0.83 o 
   3   4   2      231.73      216.17      2.11 o 
   4   4   2        0.02        0.44      0.14 o 
   5   4   2        0.84        1.33      0.18 o 
   6   4   2      127.63      117.42      1.06 o 
   7   4   2       52.12       47.88      1.02 o 
   8   4   2       11.21        9.71      0.46 o 
  -4   5   2       16.06       16.53      0.70 o 
  -3   5   2      153.81      145.63      1.81 o 
  -2   5   2      232.84      235.81      1.58 o 
  -1   5   2       59.46       66.21      1.39 o 
   0   5   2        0.90        1.92      0.18 o 
   1   5   2        1.94        2.62      0.20 o 
   2   5   2       40.48       44.41      0.75 o 
   3   5   2       36.31       34.73      0.61 o 
   4   5   2       37.63       41.25      0.93 o 
   5   5   2       60.62       63.02      1.04 o 
   6   5   2       18.24       18.70      0.65 o 
   7   5   2        3.11        2.76      0.28 o 
   8   5   2        4.74        4.40      0.27 o 
  -3   6   2        2.28        1.63      0.36 o 
  -2   6   2      100.54      101.92      2.56 o 
  -1   6   2       73.94       67.69      2.42 o 
   0   6   2       41.06       50.13      0.90 o 
   1   6   2       34.53       26.92      1.53 o 
   2   6   2        0.45        0.59      0.15 o 
   3   6   2       14.65       15.59      0.60 o 
   4   6   2        3.56        3.14      0.22 o 
   5   6   2       12.88       12.92      0.53 o 
   6   6   2       80.68       73.12      1.07 o 
   7   6   2       29.69       29.66      0.75 o 
   8   6   2        6.08        6.41      0.29 o 
  -3   7   2        6.00        7.52      0.53 o 
  -2   7   2       47.26       45.18      1.55 o 
  -1   7   2        5.72        5.84      0.66 o 
   0   7   2       68.60       74.05      2.25 o 
   1   7   2        3.06        3.41      0.38 o 
   2   7   2        8.73        6.33      0.72 o 
   3   7   2      176.08      168.97      3.21 o 
   4   7   2      109.17      104.34      2.52 o 
   5   7   2      104.82      102.11      1.77 o 
   6   7   2       30.15       27.54      0.72 o 
   7   7   2       20.67       20.12      0.49 o 
  -1   8   2       11.35       11.65      0.75 o 
   0   8   2       17.80       16.39      0.97 o 
   1   8   2        2.54        3.31      0.53 o 
   2   8   2       13.63       13.13      0.96 o 
   3   8   2        6.28        5.81      1.02 o 
   4   8   2      139.11      135.54      2.71 o 
   5   8   2       56.59       56.49      1.18 o 
   6   8   2        2.89        3.62      0.31 o 
   7   8   2        0.24        0.11      0.10 o 
   1   9   2        8.06        9.27      0.63 o 
   2   9   2       25.25       26.21      1.09 o 
   3   9   2        8.24        7.70      0.63 o 
   4   9   2       26.79       23.17      1.03 o 
   5   9   2        0.20        0.14      0.11 o 
  -4  -9   3        2.08        2.11      0.27 o 
  -3  -9   3        4.49        5.66      0.32 o 
  -2  -9   3        4.75        5.59      0.48 o 
  -1  -9   3        0.48        0.37      0.19 o 
  -5  -8   3        2.55        5.28      0.35 o 
  -4  -8   3       20.40       19.01      1.02 o 
  -3  -8   3       31.69       26.99      1.15 o 
  -2  -8   3        2.70        2.55      0.35 o 
  -1  -8   3       18.43       15.37      0.66 o 
   0  -8   3       67.88       77.39      2.03 o 
   1  -8   3       51.74       55.36      1.58 o 
   2  -8   3       27.22       30.93      1.02 o 
  -6  -7   3       15.96       17.79      0.57 o 
  -5  -7   3        0.14        0.11      0.13 o 
  -4  -7   3       42.88       43.48      1.70 o 
  -3  -7   3       29.94       27.52      1.39 o 
  -2  -7   3        0.46        0.57      0.30 o 
  -1  -7   3        0.02        0.34      0.13 o 
   0  -7   3       19.61       20.36      0.82 o 
   1  -7   3       31.42       25.98      0.92 o 
   2  -7   3        0.41        0.14      0.24 o 
   3  -7   3        0.14        0.09      0.21 o 
  -7  -6   3        2.94        4.73      0.28 o 
  -6  -6   3       24.84       26.76      0.82 o 
  -5  -6   3        0.99        0.32      0.25 o 
  -4  -6   3       84.33       76.78      1.62 o 
  -3  -6   3      179.15      165.85      1.94 o 
  -2  -6   3      240.95      218.66      1.67 o 
  -1  -6   3       53.81       47.76      0.79 o 
   0  -6   3      116.99      117.09      1.11 o 
   1  -6   3       94.01       84.89      0.84 o 
   2  -6   3       28.02       25.18      0.84 o 
   3  -6   3       54.33       48.03      1.35 o 
   4  -6   3        3.69        3.39      0.46 o 
  -7  -5   3       26.29       28.67      0.75 o 
  -6  -5   3       14.53       11.78      0.60 o 
  -5  -5   3       10.86       12.27      1.07 o 
  -4  -5   3       95.62       84.36      1.06 o 
  -3  -5   3       19.04       22.31      0.87 o 
  -2  -5   3       19.82       18.76      0.51 o 
  -1  -5   3        7.55        7.18      0.32 o 
   0  -5   3       64.63       78.53      1.51 o 
   1  -5   3       38.13       29.17      1.01 o 
   2  -5   3       73.60       71.61      1.60 o 
   3  -5   3       20.87       19.88      0.68 o 
   4  -5   3       40.67       43.15      0.96 o 
   5  -5   3        0.00        0.00      0.19 o 
  -7  -4   3        0.05       -0.05      0.12 o 
  -6  -4   3        2.25        2.76      0.28 o 
  -5  -4   3      118.15      105.77      1.87 o 
  -4  -4   3       20.45       14.08      0.59 o 
  -3  -4   3       45.23       48.84      1.19 o 
  -2  -4   3       51.08       61.84      0.76 o 
  -1  -4   3        0.15        0.46      0.09 o 
   0  -4   3      106.27      122.00      1.62 o 
   1  -4   3       71.34       62.97      1.21 o 
   2  -4   3       17.84       17.56      0.71 o 
   3  -4   3      391.80      360.80      5.30 o 
   4  -4   3      406.56      368.04      2.46 o 
   5  -4   3       13.45       11.02      0.88 o 
   6  -4   3        2.28        2.89      0.40 o 
  -7  -3   3        0.64        0.71      0.15 o 
  -6  -3   3       49.04       42.70      0.83 o 
  -5  -3   3      122.55      115.46      1.04 o 
  -4  -3   3        0.51        1.81      0.28 o 
  -3  -3   3       83.68       93.15      1.25 o 
  -2  -3   3      106.23      120.32      1.25 o 
  -1  -3   3        0.20        0.17      0.14 o 
   0  -3   3       44.32       51.41      0.69 o 
   1  -3   3        5.85        5.64      0.24 o 
   2  -3   3      497.52      510.83      2.35 o 
   3  -3   3       26.18       29.51      0.90 o 
   4  -3   3      100.78       90.87      1.60 o 
   5  -3   3        0.37        0.73      0.29 o 
   6  -3   3        2.64        1.98      0.39 o 
   7  -3   3        3.93        6.72      0.49 o 
  -7  -2   3       18.09       18.80      0.65 o 
  -6  -2   3       27.16       23.40      0.92 o 
  -5  -2   3       28.51       21.97      0.50 o 
  -4  -2   3       41.32       42.72      0.92 o 
  -3  -2   3       47.63       71.84      1.66 o 
  -2  -2   3      266.82      285.53      2.19 o 
  -1  -2   3       16.56        9.17      0.49 o 
   0  -2   3       19.66       23.11      0.46 o 
   1  -2   3      643.38      707.33      3.25 o 
   2  -2   3       46.37       38.82      0.56 o 
   3  -2   3       30.24       21.95      0.57 o 
   4  -2   3        0.33        0.16      0.13 o 
   5  -2   3        7.40        7.04      0.40 o 
   6  -2   3        1.24        0.95      0.32 o 
   7  -2   3        1.55        2.12      0.36 o 
  -7  -1   3        0.68        0.69      0.19 o 
  -6  -1   3        6.09        5.33      0.36 o 
  -5  -1   3       44.56       41.46      0.72 o 
  -4  -1   3      107.05      106.70      1.43 o 
  -3  -1   3      167.79      189.53      1.62 o 
  -2  -1   3      187.85      188.26      1.08 o 
  -1  -1   3      250.83      241.85      1.85 o 
   0  -1   3       18.94       46.39      0.82 o 
   1  -1   3      396.50      366.53      2.32 o 
   2  -1   3       36.59       42.22      0.52 o 
   3  -1   3       33.65       43.69      0.60 o 
   4  -1   3       69.66       67.21      1.05 o 
   5  -1   3       26.24       23.27      0.70 o 
   6  -1   3      182.29      169.01      3.95 o 
   7  -1   3        6.38        6.64      0.66 o 
  -7   0   3       36.37       33.49      1.07 o 
  -6   0   3        9.46        8.81      0.55 o 
  -5   0   3       82.21       90.96      1.75 o 
  -4   0   3       30.90       28.94      0.76 o 
  -3   0   3       61.49       52.89      0.78 o 
  -2   0   3        5.01        7.17      0.21 o 
  -1   0   3      163.50      200.56      1.04 o 
   0   0   3     2229.32     2413.50      7.68 o 
   1   0   3     1620.23     1399.83      2.95 o 
   2   0   3      152.78      149.01      1.32 o 
   3   0   3        0.12        0.15      0.09 o 
   4   0   3       39.56       49.54      0.76 o 
   5   0   3       41.86       43.43      0.80 o 
   6   0   3        0.32        0.99      0.27 o 
   7   0   3       22.98       21.52      1.22 o 
   8   0   3        4.66        4.00      0.48 o 
  -6   1   3        7.39        6.47      0.55 o 
  -5   1   3        3.07        3.99      0.33 o 
  -4   1   3      102.60       91.58      1.40 o 
  -3   1   3        0.07        0.28      0.11 o 
  -2   1   3        1.38        5.83      0.22 o 
  -1   1   3       16.95       20.74      0.36 o 
   0   1   3      362.86      430.69      2.97 o 
   1   1   3     2583.52     2529.40      4.58 o 
   2   1   3        4.04        8.63      0.20 o 
   3   1   3      134.12      133.08      1.36 o 
   4   1   3      242.13      275.36      2.36 o 
   5   1   3       15.52       20.89      0.45 o 
   6   1   3       48.13       42.57      0.97 o 
   7   1   3        7.80        7.76      0.77 o 
   8   1   3       25.99       26.75      1.20 o 
  -6   2   3       27.10       20.24      0.95 o 
  -5   2   3      369.92      370.03      2.74 o 
  -4   2   3        5.22        5.80      0.24 o 
  -3   2   3       11.69       10.12      0.45 o 
  -2   2   3        0.04        0.55      0.16 o 
  -1   2   3      142.25      195.32      1.91 o 
   0   2   3       22.05       28.70      0.47 o 
   1   2   3        3.23        4.13      0.13 o 
   2   2   3      259.06      253.99      1.04 o 
   3   2   3       95.48       84.12      1.13 o 
   4   2   3       75.05       79.95      0.93 o 
   5   2   3        8.49       10.86      0.36 o 
   6   2   3      172.34      156.58      1.15 o 
   7   2   3        0.07       -0.15      0.44 o 
   8   2   3        4.52        3.25      0.47 o 
  -5   3   3        4.28        4.71      0.38 o 
  -4   3   3       10.31       11.76      0.41 o 
  -3   3   3        6.42        5.23      0.35 o 
  -2   3   3        7.94        8.84      0.43 o 
  -1   3   3       38.13       39.97      0.78 o 
   0   3   3       19.17       42.44      0.62 o 
   1   3   3      438.73      448.14      2.04 o 
   2   3   3       58.00       82.10      0.68 o 
   3   3   3        5.62        6.60      0.24 o 
   4   3   3        1.27        0.75      0.11 o 
   5   3   3       16.10       17.54      0.42 o 
   6   3   3       67.16       64.61      0.67 o 
   7   3   3      191.90      198.80      1.76 o 
   8   3   3        0.51        0.48      0.26 o 
  -5   4   3       12.50       12.03      0.69 o 
  -4   4   3        3.38        3.92      0.27 o 
  -3   4   3       17.70       21.89      0.61 o 
  -2   4   3        3.04        3.63      0.30 o 
  -1   4   3      228.66      227.75      2.88 o 
   0   4   3      110.37      139.30      1.27 o 
   1   4   3      426.47      403.00      3.42 o 
   2   4   3      124.30      132.00      1.21 o 
   3   4   3       46.95       35.21      0.76 o 
   4   4   3        8.76       11.06      0.40 o 
   5   4   3      202.03      192.19      1.73 o 
   6   4   3       35.99       35.33      0.59 o 
   7   4   3       50.43       43.40      1.29 o 
   8   4   3        3.01        4.33      0.28 o 
  -4   5   3       39.37       42.07      1.38 o 
  -3   5   3      119.94      118.07      1.34 o 
  -2   5   3       25.95       21.92      0.70 o 
  -1   5   3       91.79       85.58      0.95 o 
   0   5   3        0.40        1.43      0.19 o 
   1   5   3      411.27      418.23      3.37 o 
   2   5   3       61.63       72.35      0.99 o 
   3   5   3       73.47       73.71      1.03 o 
   4   5   3        0.05        0.13      0.10 o 
   5   5   3        2.31        2.72      0.22 o 
   6   5   3       48.47       39.34      0.94 o 
   7   5   3        3.36        4.96      0.29 o 
   8   5   3        5.04        4.46      0.28 o 
  -3   6   3       25.68       25.25      1.06 o 
  -2   6   3       92.64       93.57      1.69 o 
  -1   6   3       16.35       18.60      0.79 o 
   0   6   3        8.75       10.02      0.42 o 
   1   6   3        1.68        0.57      0.15 o 
   2   6   3       12.42        9.17      0.56 o 
   3   6   3       12.19       11.10      0.52 o 
   4   6   3       23.89       23.42      0.56 o 
   5   6   3       42.10       48.74      1.01 o 
   6   6   3       58.92       55.08      1.08 o 
   7   6   3       24.91       26.01      0.60 o 
   8   6   3        0.01       -0.11      0.12 o 
  -2   7   3        1.65        2.12      0.35 o 
  -1   7   3        0.00        0.10      0.23 o 
   0   7   3       49.44       57.81      1.34 o 
   1   7   3      102.73       96.71      3.05 o 
   2   7   3        0.13        0.98      0.42 o 
   3   7   3        2.80        3.40      0.55 o 
   4   7   3        2.94        3.93      0.54 o 
   5   7   3       15.78       14.84      0.54 o 
   6   7   3        5.97        4.82      0.28 o 
   7   7   3        1.63        1.74      0.16 o 
  -1   8   3        5.69        6.62      0.48 o 
   0   8   3       46.95       58.73      1.64 o 
   1   8   3        8.53        8.06      0.70 o 
   2   8   3       22.07       21.70      1.16 o 
   3   8   3       63.37       62.90      1.97 o 
   4   8   3        7.78        5.81      0.43 o 
   5   8   3        6.25        5.87      0.71 o 
   6   8   3        0.06        0.10      0.11 o 
   2   9   3       36.20       37.25      1.18 o 
   3   9   3       14.45       15.41      0.80 o 
   4   9   3        6.75        8.17      0.59 o 
   5   9   3       12.12       11.05      0.64 o 
  -4  -8   4        8.14       10.93      0.72 o 
  -3  -8   4        3.79        2.34      0.40 o 
  -2  -8   4       47.77       52.59      1.67 o 
  -1  -8   4       26.28       26.36      0.98 o 
   0  -8   4        0.05        0.33      0.20 o 
   1  -8   4        3.96        3.07      0.43 o 
  -5  -7   4       18.37       19.23      0.52 o 
  -4  -7   4       46.85       42.21      1.08 o 
  -3  -7   4        4.11        5.05      0.61 o 
  -2  -7   4       24.06       21.11      1.23 o 
  -1  -7   4       28.19       23.52      0.88 o 
   0  -7   4       25.42       25.45      1.24 o 
   1  -7   4       70.67       60.93      1.89 o 
   2  -7   4       14.23       15.21      0.63 o 
   3  -7   4        1.94        2.57      0.33 o 
  -6  -6   4       21.71       22.37      0.67 o 
  -5  -6   4        0.00       -0.05      0.18 o 
  -4  -6   4        8.59        9.24      0.57 o 
  -3  -6   4       27.34       23.38      0.90 o 
  -2  -6   4       41.24       41.82      1.18 o 
  -1  -6   4      231.23      219.05      1.55 o 
   0  -6   4       95.94      100.08      2.40 o 
   1  -6   4      276.17      260.27      2.94 o 
   2  -6   4       52.26       49.45      1.94 o 
   3  -6   4       19.85       15.76      0.57 o 
   4  -6   4       13.52       13.31      0.82 o 
  -6  -5   4        7.06        8.80      0.50 o 
  -5  -5   4        0.39        1.74      0.28 o 
  -4  -5   4        0.13        0.18      0.18 o 
  -3  -5   4       63.87       63.11      0.92 o 
  -2  -5   4        4.18        2.96      0.23 o 
  -1  -5   4       53.17       44.50      0.74 o 
   0  -5   4       51.59       60.12      1.12 o 
   1  -5   4      172.80      155.01      2.20 o 
   2  -5   4      130.71      124.68      1.17 o 
   3  -5   4        2.99        2.46      0.26 o 
   4  -5   4        3.63        2.62      0.26 o 
   5  -5   4        1.86        2.60      0.39 o 
  -7  -4   4        0.09        0.30      0.20 o 
  -6  -4   4        1.92        2.00      0.32 o 
  -5  -4   4       43.80       36.37      1.11 o 
  -4  -4   4       21.37       20.94      0.49 o 
  -3  -4   4        2.87        2.61      0.26 o 
  -2  -4   4       66.07       62.13      0.94 o 
  -1  -4   4      187.46      180.25      1.94 o 
   0  -4   4       18.08       19.74      0.46 o 
   1  -4   4      192.47      175.69      2.07 o 
   2  -4   4        7.63        8.46      0.36 o 
   3  -4   4        1.26        1.54      0.21 o 
   4  -4   4        9.78       10.78      0.44 o 
   5  -4   4        0.20        0.29      0.18 o 
   6  -4   4        3.52        4.74      0.47 o 
  -7  -3   4        2.59        2.24      0.21 o 
  -6  -3   4        1.19        1.70      0.22 o 
  -5  -3   4       77.49       80.77      1.68 o 
  -4  -3   4       22.85       20.65      0.53 o 
  -3  -3   4       13.11       20.89      0.65 o 
  -2  -3   4      412.92      388.48      2.50 o 
  -1  -3   4        0.01        0.35      0.10 o 
   0  -3   4       85.76      117.70      1.06 o 
   1  -3   4       45.33       44.21      0.71 o 
   2  -3   4      222.74      213.12      1.85 o 
   3  -3   4      233.17      235.50      2.99 o 
   4  -3   4       84.56       73.86      0.98 o 
   5  -3   4      286.97      274.32      3.02 o 
   6  -3   4        8.77        8.90      0.52 o 
  -7  -2   4       18.46       18.32      4.40 o 
  -6  -2   4        0.26        0.13      0.18 o 
  -5  -2   4       14.56       13.26      0.69 o 
  -4  -2   4      210.02      205.66      3.50 o 
  -3  -2   4       70.09       79.30      1.20 o 
  -2  -2   4        0.13        0.86      0.22 o 
  -1  -2   4        0.02        1.26      0.16 o 
   0  -2   4      196.94      232.35      2.37 o 
   1  -2   4      468.37      465.69      2.07 o 
   2  -2   4       91.30       84.89      0.94 o 
   3  -2   4        2.09        3.31      0.25 o 
   4  -2   4      196.12      185.71      1.93 o 
   5  -2   4        1.78        1.27      0.17 o 
   6  -2   4        0.47        0.48      0.37 o 
   7  -2   4       50.16       55.05      1.48 o 
  -7  -1   4        0.58       -0.02      0.19 o 
  -6  -1   4        8.75        9.05      0.50 o 
  -5  -1   4        7.36        5.92      0.81 o 
  -4  -1   4        1.44        1.52      0.29 o 
  -3  -1   4      147.35      147.10      1.94 o 
  -2  -1   4       15.80       14.29      0.32 o 
  -1  -1   4       91.25       74.08      0.78 o 
   0  -1   4      570.06      567.24      2.02 o 
   1  -1   4       67.74       54.45      0.53 o 
   2  -1   4       20.76       18.38      0.41 o 
   3  -1   4      126.80      129.30      1.19 o 
   4  -1   4       90.02       88.58      1.29 o 
   5  -1   4       85.70       79.28      1.13 o 
   6  -1   4        0.64        1.09      0.23 o 
   7  -1   4       45.86       53.26      1.73 o 
  -6   0   4        8.88       10.13      0.76 o 
  -5   0   4       61.25       58.02      1.98 o 
  -4   0   4        3.17        1.70      0.19 o 
  -3   0   4       45.61       41.57      0.67 o 
  -2   0   4       85.58       77.68      0.83 o 
  -1   0   4      234.52      260.90      1.57 o 
   0   0   4      280.66      273.72      1.44 o 
   1   0   4        2.28        1.36      0.08 o 
   2   0   4      457.42      419.77      1.48 o 
   3   0   4       20.55       18.62      0.45 o 
   4   0   4      136.77      135.88      1.53 o 
   5   0   4       17.22       15.91      0.59 o 
   6   0   4      259.40      254.01      2.03 o 
   7   0   4       71.13       66.85      2.09 o 
   8   0   4        0.03        0.24      0.23 o 
  -6   1   4        0.07        0.00      0.20 o 
  -5   1   4       14.68       15.18      0.70 o 
  -4   1   4       11.65       13.93      0.43 o 
  -3   1   4       81.39       62.53      0.94 o 
  -2   1   4       27.76       18.59      0.43 o 
  -1   1   4        9.46       12.56      0.32 o 
   0   1   4       66.74      101.38      0.92 o 
   1   1   4       36.73       44.77      0.73 o 
   2   1   4      236.08      179.89      1.56 o 
   3   1   4       79.90       91.37      1.78 o 
   4   1   4       19.51       28.14      0.60 o 
   5   1   4       20.53       20.34      0.57 o 
   6   1   4        7.86        7.44      0.30 o 
   7   1   4       63.06       63.36      1.41 o 
   8   1   4        4.59        3.34      0.31 o 
  -5   2   4       18.07       22.32      1.05 o 
  -4   2   4        1.74        2.45      0.33 o 
  -3   2   4        0.29        0.29      0.15 o 
  -2   2   4       25.44       29.90      0.76 o 
  -1   2   4      133.89      154.42      1.56 o 
   0   2   4       91.05      128.74      1.12 o 
   1   2   4      684.24      743.39      2.87 o 
   2   2   4      133.84      152.64      1.29 o 
   3   2   4        2.04        5.94      0.25 o 
   4   2   4      204.93      203.53      2.28 o 
   5   2   4        9.57       14.21      0.48 o 
   6   2   4       28.60       27.73      0.53 o 
   7   2   4       10.00        8.74      0.56 o 
   8   2   4       30.32       29.88      0.90 o 
  -5   3   4       24.93       23.57      1.00 o 
  -4   3   4       18.74       16.61      0.72 o 
  -3   3   4        0.64        0.82      0.18 o 
  -2   3   4       22.62       25.33      1.15 o 
  -1   3   4       23.19       20.33      0.62 o 
   0   3   4       84.55       78.16      1.38 o 
   1   3   4       22.32       17.08      0.44 o 
   2   3   4       75.73       76.89      0.89 o 
   3   3   4       74.13       75.94      0.92 o 
   4   3   4       45.71       42.69      0.67 o 
   5   3   4       49.93       51.64      0.93 o 
   6   3   4        0.57        1.86      0.13 o 
   7   3   4        7.83        7.13      0.41 o 
   8   3   4       26.66       32.82      0.73 o 
  -4   4   4        7.59        7.60      0.37 o 
  -3   4   4        0.05        0.52      0.15 o 
  -2   4   4       22.89       22.71      0.71 o 
  -1   4   4        4.56        4.31      0.32 o 
   0   4   4       35.51       41.69      0.88 o 
   1   4   4       28.78       18.83      0.48 o 
   2   4   4        2.06        1.19      0.17 o 
   3   4   4        0.11        1.19      0.15 o 
   4   4   4       56.88       49.42      1.04 o 
   5   4   4      153.07      144.02      2.12 o 
   6   4   4        2.03        2.05      0.27 o 
   7   4   4        0.16       -0.13      0.20 o 
   8   4   4       28.85       34.48      0.72 o 
  -3   5   4        8.30       10.88      0.56 o 
  -2   5   4        3.79        2.25      0.26 o 
  -1   5   4       71.80       71.44      1.55 o 
   0   5   4       31.37       39.97      0.97 o 
   1   5   4        3.68        3.50      0.28 o 
   2   5   4        1.73        0.71      0.16 o 
   3   5   4       19.37       17.57      0.53 o 
   4   5   4       48.99       37.72      0.79 o 
   5   5   4       12.57       11.36      0.34 o 
   6   5   4       43.39       39.73      0.81 o 
   7   5   4       28.95       30.49      0.66 o 
   8   5   4        0.15        0.52      0.14 o 
  -2   6   4       82.49       87.95      1.47 o 
  -1   6   4       42.32       41.74      1.64 o 
   0   6   4        0.63        0.86      0.19 o 
   1   6   4        1.69        1.04      0.28 o 
   2   6   4        0.05        0.11      0.12 o 
   3   6   4       17.20       15.30      0.46 o 
   4   6   4        0.44        1.76      0.43 o 
   5   6   4       29.39       33.26      0.85 o 
   6   6   4       32.85       33.74      0.90 o 
   7   6   4       14.68       16.17      0.46 o 
   8   6   4        3.40        3.93      0.22 o 
  -1   7   4       81.64       89.75      1.51 o 
   0   7   4       13.27       13.42      0.86 o 
   1   7   4       39.78       35.16      1.22 o 
   2   7   4        2.36        4.33      0.42 o 
   3   7   4        0.88        0.31      0.24 o 
   4   7   4        1.37        0.97      0.34 o 
   5   7   4       40.72       43.11      1.11 o 
   6   7   4        5.22        3.92      0.25 o 
   7   7   4        0.85        0.80      0.12 o 
   0   8   4       49.00       56.15      1.37 o 
   1   8   4       21.27       21.72      0.99 o 
   2   8   4       22.78       22.22      0.74 o 
   3   8   4        2.14        3.22      0.46 o 
   4   8   4       33.59       33.91      0.88 o 
   5   8   4       63.39       64.49      1.21 o 
   6   8   4       15.87       15.80      0.80 o 
   3   9   4        8.84        8.87      0.53 o 
   4   9   4       10.67        9.19      0.56 o 
  -3  -8   5        2.13        2.47      0.36 o 
  -2  -8   5       10.36       14.48      0.81 o 
  -1  -8   5        2.76        3.85      0.45 o 
   0  -8   5       17.68       21.29      0.88 o 
  -5  -7   5        0.19       -0.07      0.15 o 
  -4  -7   5       27.61       29.57      0.80 o 
  -3  -7   5       46.52       47.56      1.63 o 
  -2  -7   5        6.00        6.00      0.64 o 
  -1  -7   5       28.62       25.26      0.88 o 
   0  -7   5        6.34        6.50      0.66 o 
   1  -7   5      100.75      109.91      2.33 o 
   2  -7   5        0.45        0.90      0.30 o 
  -5  -6   5        7.06        6.79      0.57 o 
  -4  -6   5        7.06        7.27      0.56 o 
  -3  -6   5       13.31       11.44      0.52 o 
  -2  -6   5       39.01       40.58      1.02 o 
  -1  -6   5        4.98        3.94      0.54 o 
   0  -6   5       48.31       50.35      1.86 o 
   1  -6   5        0.72        0.92      0.24 o 
   2  -6   5        9.51        8.50      0.77 o 
   3  -6   5        5.71        4.14      0.52 o 
   4  -6   5        0.01        0.20      0.18 o 
  -6  -5   5       25.21       32.37      0.83 o 
  -5  -5   5        7.89        7.00      0.37 o 
  -4  -5   5       69.61       64.99      1.46 o 
  -3  -5   5       31.42       33.98      0.88 o 
  -2  -5   5      382.75      354.19      3.29 o 
  -1  -5   5       62.79       51.21      0.82 o 
   0  -5   5       38.64       38.80      0.93 o 
   1  -5   5       66.83       59.54      0.89 o 
   2  -5   5        5.77        4.32      0.41 o 
   3  -5   5       32.18       29.23      1.39 o 
   4  -5   5       31.26       30.84      0.95 o 
   5  -5   5        1.55        2.13      0.31 o 
  -6  -4   5        9.00        6.84      0.44 o 
  -5  -4   5       84.60       84.05      1.28 o 
  -4  -4   5       20.42       14.66      0.58 o 
  -3  -4   5       38.56       35.81      0.70 o 
  -2  -4   5        3.81        4.08      0.27 o 
  -1  -4   5       95.97       94.28      1.20 o 
   0  -4   5       76.06       91.94      1.42 o 
   1  -4   5        7.63        9.73      0.46 o 
   2  -4   5        0.20        0.16      0.11 o 
   3  -4   5       18.72       17.54      0.55 o 
   4  -4   5        9.66        8.67      0.45 o 
   5  -4   5        0.10        0.21      0.16 o 
   6  -4   5        6.05        7.34      0.50 o 
  -6  -3   5        0.12        0.15      0.16 o 
  -5  -3   5       55.61       57.36      1.43 o 
  -4  -3   5      128.43      108.41      1.52 o 
  -3  -3   5        6.33        9.80      0.56 o 
  -2  -3   5       12.32       11.18      0.48 o 
  -1  -3   5        8.10        4.59      0.26 o 
   0  -3   5       34.95       42.28      0.79 o 
   1  -3   5       21.45       15.73      0.54 o 
   2  -3   5        8.72        8.80      0.33 o 
   3  -3   5       21.35       18.76      0.55 o 
   4  -3   5      592.75      564.42      3.04 o 
   5  -3   5      122.70      114.88      1.97 o 
   6  -3   5       37.13       40.14      1.47 o 
  -6  -2   5        7.09        7.62      0.43 o 
  -5  -2   5      126.47      123.60      1.96 o 
  -4  -2   5        3.14        4.17      0.41 o 
  -3  -2   5        5.36        5.31      0.43 o 
  -2  -2   5       61.63       75.81      1.17 o 
  -1  -2   5      277.08      268.73      2.12 o 
   0  -2   5       16.39       12.59      0.46 o 
   1  -2   5      149.66      143.04      1.44 o 
   2  -2   5      358.32      343.24      1.84 o 
   3  -2   5       16.91       18.07      0.52 o 
   4  -2   5       75.35       77.04      1.31 o 
   5  -2   5       18.63       19.44      0.80 o 
   6  -2   5        0.76        1.26      0.38 o 
   7  -2   5        0.26        0.21      0.20 o 
  -6  -1   5        9.31        8.57      0.67 o 
  -5  -1   5      138.39      132.61      1.99 o 
  -4  -1   5        6.24        4.69      1.06 o 
  -3  -1   5       14.13       17.72      0.75 o 
  -2  -1   5        1.27        1.53      0.17 o 
  -1  -1   5       15.83       23.94      0.61 o 
   0  -1   5       66.98       67.80      0.83 o 
   1  -1   5      594.38      581.31      3.23 o 
   2  -1   5       41.90       44.81      0.63 o 
   3  -1   5        8.83        5.15      0.27 o 
   4  -1   5      111.04       89.61      1.16 o 
   5  -1   5        3.74        3.05      0.20 o 
   6  -1   5        4.25        2.95      0.34 o 
   7  -1   5        7.63        8.35      0.48 o 
  -6   0   5        0.61        0.42      0.23 o 
  -5   0   5       23.35       22.56      0.64 o 
  -4   0   5       33.53       37.86      1.12 o 
  -3   0   5        9.55        9.79      0.47 o 
  -2   0   5       85.96       82.18      1.06 o 
  -1   0   5       47.87       47.29      0.75 o 
   0   0   5       10.38        2.89      0.17 o 
   1   0   5       27.59       20.21      0.52 o 
   2   0   5      191.76      215.86      1.49 o 
   3   0   5       98.99       88.64      1.18 o 
   4   0   5       95.37       92.11      1.34 o 
   5   0   5       63.32       65.91      1.21 o 
   6   0   5       90.26       85.65      1.21 o 
   7   0   5       94.92       96.13      1.33 o 
   8   0   5        6.31        9.11      0.63 o 
  -5   1   5       13.58       16.12      0.65 o 
  -4   1   5       20.11       21.24      1.22 o 
  -3   1   5       19.48       14.63      0.88 o 
  -2   1   5       22.44       24.47      0.70 o 
  -1   1   5       18.93       16.37      0.46 o 
   0   1   5      408.79      485.61      2.64 o 
   1   1   5     2445.81     2232.66     11.69 o 
   2   1   5       38.03       26.64      0.53 o 
   3   1   5        1.45        3.40      0.25 o 
   4   1   5        3.07        3.71      0.46 o 
   5   1   5       29.71       34.19      0.90 o 
   6   1   5       46.85       46.47      0.89 o 
   7   1   5       48.74       48.91      0.86 o 
   8   1   5        2.04        2.35      0.25 o 
  -5   2   5        7.93        6.74      0.56 o 
  -4   2   5       19.53       22.07      0.81 o 
  -3   2   5        4.66        3.52      0.38 o 
  -2   2   5        2.73        3.46      0.29 o 
  -1   2   5        4.94        3.43      0.27 o 
   0   2   5       16.73       10.10      0.40 o 
   1   2   5      705.45      686.75      3.94 o 
   2   2   5      560.62      568.26      3.61 o 
   3   2   5        0.93        5.35      0.38 o 
   4   2   5       43.50       49.76      1.21 o 
   5   2   5        0.76        1.90      0.20 o 
   6   2   5       52.02       45.38      0.89 o 
   7   2   5       12.17       14.63      0.57 o 
   8   2   5        3.77        4.28      0.32 o 
  -4   3   5       56.33       57.78      2.03 o 
  -3   3   5        2.46        2.16      0.32 o 
  -2   3   5       87.94       75.31      1.40 o 
  -1   3   5        0.02        1.59      0.21 o 
   0   3   5        2.99        1.78      0.21 o 
   1   3   5       26.46       30.77      0.68 o 
   2   3   5       36.70       36.87      0.86 o 
   3   3   5        1.00        0.98      0.12 o 
   4   3   5       44.81       38.87      1.09 o 
   5   3   5       71.80       77.38      1.62 o 
   6   3   5       47.78       42.80      0.76 o 
   7   3   5       88.80       98.45      1.43 o 
   8   3   5        2.18        1.92      0.20 o 
  -4   4   5        0.16        0.32      0.23 o 
  -3   4   5        4.16        3.93      0.44 o 
  -2   4   5        5.19        4.34      0.40 o 
  -1   4   5        0.01        0.03      0.09 o 
   0   4   5        0.45        1.27      0.15 o 
   1   4   5        8.67        6.28      0.32 o 
   2   4   5       42.11       51.08      0.86 o 
   3   4   5        0.16        0.36      0.12 o 
   4   4   5        0.41        1.02      0.15 o 
   5   4   5        0.08        0.17      0.12 o 
   6   4   5        0.01       -0.03      0.14 o 
   7   4   5      236.58      266.30      2.27 o 
   8   4   5       46.23       50.75      0.82 o 
  -3   5   5        0.76        1.33      0.20 o 
  -2   5   5       14.43       15.57      0.67 o 
  -1   5   5       73.42       76.44      2.11 o 
   0   5   5       14.65       16.36      0.75 o 
   1   5   5      106.37      101.71      1.60 o 
   2   5   5        1.72        0.83      0.20 o 
   3   5   5       15.85       11.82      0.44 o 
   4   5   5       70.48       57.66      0.79 o 
   5   5   5       20.64       18.85      0.56 o 
   6   5   5        1.82        1.55      0.20 o 
   7   5   5       25.05       25.03      0.58 o 
   8   5   5        2.71        2.28      0.19 o 
  -2   6   5       25.69       27.14      1.07 o 
  -1   6   5        0.26       -0.03      0.29 o 
   0   6   5        0.16        0.10      0.22 o 
   1   6   5       58.56       59.28      2.00 o 
   2   6   5       27.37       25.94      1.35 o 
   3   6   5       30.34       28.83      0.78 o 
   4   6   5        0.65        0.92      0.25 o 
   5   6   5       11.40       11.19      0.62 o 
   6   6   5       39.51       35.71      0.83 o 
   7   6   5       19.31       19.02      0.46 o 
  -1   7   5        6.24        5.76      0.45 o 
   0   7   5       10.87        9.24      0.65 o 
   1   7   5        0.12        0.43      0.34 o 
   2   7   5        0.11        0.22      0.31 o 
   3   7   5        0.66       -0.37      0.48 o 
   4   7   5       29.16       28.55      0.73 o 
   5   7   5       35.29       39.01      0.71 o 
   6   7   5        2.77        3.72      0.26 o 
   7   7   5        7.31        9.06      0.39 o 
   2   8   5        2.26        3.06      0.38 o 
   3   8   5        0.21        0.37      0.33 o 
   4   8   5       26.28       25.61      1.00 o 
   5   8   5       37.51       37.82      0.80 o 
   6   8   5       17.30       16.98      0.74 o 
  -1  -8   6        0.35        0.24      0.18 o 
  -3  -7   6        0.29        0.87      0.16 o 
  -2  -7   6        1.24        0.94      0.31 o 
  -1  -7   6       35.47       38.16      0.98 o 
   0  -7   6       16.16       19.08      0.71 o 
   2  -7   6       13.97       16.20      0.75 o 
  -5  -6   6        9.35        9.18      0.53 o 
  -4  -6   6        1.35        0.60      0.24 o 
  -3  -6   6       72.19       77.29      1.42 o 
  -2  -6   6        2.74        2.97      0.26 o 
  -1  -6   6       23.51       23.99      1.23 o 
   0  -6   6       35.54       39.13      1.60 o 
   1  -6   6      122.73      122.96      1.89 o 
   2  -6   6        2.54        1.53      0.37 o 
   3  -6   6       18.24       19.63      0.97 o 
   4  -6   6        6.66        6.06      0.45 o 
  -5  -5   6        4.41        5.43      0.34 o 
  -4  -5   6        0.32        0.16      0.17 o 
  -3  -5   6       26.61       26.70      0.94 o 
  -2  -5   6        4.51        2.90      0.28 o 
  -1  -5   6       56.25       56.92      1.36 o 
   0  -5   6       45.77       46.72      1.73 o 
   1  -5   6      132.96      129.80      2.07 o 
   2  -5   6      311.63      288.45      3.28 o 
   3  -5   6       10.27       11.10      0.85 o 
   4  -5   6        5.30        5.68      0.57 o 
  -5  -4   6        7.90       11.46      0.53 o 
  -4  -4   6        3.58        3.65      0.33 o 
  -3  -4   6       47.61       48.58      1.28 o 
  -2  -4   6      121.86      117.11      1.99 o 
  -1  -4   6        2.58        3.65      0.22 o 
   0  -4   6        5.61        3.51      0.23 o 
   1  -4   6      338.77      303.31      3.92 o 
   2  -4   6        9.03       11.25      0.63 o 
   3  -4   6       94.98       98.16      1.80 o 
   4  -4   6       48.96       49.66      1.25 o 
   5  -4   6        2.42        2.05      0.26 o 
  -5  -3   6       34.15       33.98      0.93 o 
  -4  -3   6        4.66        4.79      0.29 o 
  -3  -3   6        4.33        3.42      0.30 o 
  -2  -3   6        0.24        0.23      0.15 o 
  -1  -3   6      308.97      296.77      4.17 o 
   0  -3   6        2.20        1.81      0.19 o 
   1  -3   6       28.19       21.02      0.79 o 
   2  -3   6        5.45        4.49      0.25 o 
   3  -3   6       26.36       23.50      0.50 o 
   4  -3   6        8.09        7.79      0.55 o 
   5  -3   6        7.68        6.00      0.45 o 
   6  -3   6        3.97        3.96      0.46 o 
  -5  -2   6        7.58        8.88      0.50 o 
  -4  -2   6       10.31       11.39      0.69 o 
  -3  -2   6        3.18        1.95      0.33 o 
  -2  -2   6      233.08      245.20      2.25 o 
  -1  -2   6      152.41      140.21      2.06 o 
   0  -2   6        0.00        0.18      0.13 o 
   1  -2   6        4.35        4.03      0.30 o 
   2  -2   6       15.01        9.67      0.34 o 
   3  -2   6      249.98      252.71      2.17 o 
   4  -2   6       21.85       25.30      0.46 o 
   5  -2   6      103.40      104.51      1.92 o 
   6  -2   6       14.04       15.06      0.97 o 
   7  -2   6       14.11       17.25      0.78 o 
  -5  -1   6        2.86        2.68      0.30 o 
  -4  -1   6       80.10       80.73      1.58 o 
  -3  -1   6      177.85      171.30      3.92 o 
  -2  -1   6       13.84       10.60      0.60 o 
  -1  -1   6       35.20       23.33      0.59 o 
   0  -1   6        1.57        2.11      0.21 o 
   1  -1   6      115.91      124.71      1.35 o 
   2  -1   6        5.78        5.18      0.28 o 
   3  -1   6        9.36        5.27      0.34 o 
   4  -1   6       43.05       43.12      0.75 o 
   5  -1   6      128.52      117.40      1.73 o 
   6  -1   6        0.01       -0.17      0.17 o 
   7  -1   6       54.19       64.68      1.72 o 
  -5   0   6        3.78        4.45      0.27 o 
  -4   0   6       33.29       36.21      0.85 o 
  -3   0   6       35.52       38.60      1.12 o 
  -2   0   6       11.30        9.66      0.46 o 
  -1   0   6        5.59        6.96      0.33 o 
   0   0   6       30.79       22.62      0.64 o 
   1   0   6        0.00       -0.07      0.11 o 
   2   0   6        8.91        5.37      0.28 o 
   3   0   6        0.01        0.26      0.13 o 
   4   0   6      186.59      182.12      1.97 o 
   5   0   6        1.58        1.13      0.15 o 
   6   0   6        2.84        2.99      0.29 o 
   7   0   6       33.40       35.68      0.96 o 
  -5   1   6        1.30        1.23      0.18 o 
  -4   1   6       20.22       21.34      0.62 o 
  -3   1   6       19.94       16.86      1.11 o 
  -2   1   6       29.07       28.46      0.99 o 
  -1   1   6        0.17        0.10      0.14 o 
   0   1   6      134.57      149.10      1.93 o 
   1   1   6      263.67      242.34      2.63 o 
   2   1   6       61.52       51.75      1.15 o 
   3   1   6       60.27       47.29      1.14 o 
   4   1   6      124.82      125.61      3.17 o 
   5   1   6      102.85      102.24      1.17 o 
   6   1   6       61.31       58.18      1.15 o 
   7   1   6       74.55       83.44      1.08 o 
   8   1   6        1.51        1.09      0.17 o 
  -4   2   6       19.93       22.40      1.06 o 
  -3   2   6        0.09        0.18      0.31 o 
  -2   2   6       23.75       19.69      0.85 o 
  -1   2   6        9.54        9.95      0.48 o 
   0   2   6       10.22        7.61      0.41 o 
   1   2   6       44.14       37.06      1.23 o 
   2   2   6        0.21        1.44      0.19 o 
   3   2   6       71.09       66.36      1.95 o 
   4   2   6        2.55        1.01      0.27 o 
   5   2   6        9.74        9.23      0.34 o 
   6   2   6        2.51        3.67      0.36 o 
   7   2   6        9.05        9.05      0.39 o 
   8   2   6        1.56        1.48      0.16 o 
  -4   3   6       38.29       43.92      1.25 o 
  -3   3   6        0.34        0.31      0.21 o 
  -2   3   6        2.10        2.38      0.46 o 
  -1   3   6       64.54       68.22      1.22 o 
   0   3   6       12.59       13.44      0.69 o 
   1   3   6       15.41       18.61      0.72 o 
   2   3   6       26.85       21.88      0.69 o 
   3   3   6       43.09       43.94      1.19 o 
   4   3   6       70.27       59.61      0.98 o 
   5   3   6       44.65       51.44      0.62 o 
   6   3   6        2.81        3.61      0.30 o 
   7   3   6        5.63        5.48      0.45 o 
   8   3   6       10.88       10.65      0.47 o 
  -3   4   6        3.97        4.49      0.34 o 
  -2   4   6        0.07        0.28      0.20 o 
  -1   4   6       22.11       20.49      1.13 o 
   0   4   6       58.39       55.34      1.31 o 
   1   4   6       50.79       47.64      0.71 o 
   2   4   6       40.01       42.69      0.74 o 
   3   4   6       11.67       11.79      0.43 o 
   4   4   6       32.88       29.45      0.72 o 
   5   4   6       30.24       25.59      0.58 o 
   6   4   6       15.55       16.79      0.46 o 
   7   4   6       48.32       54.20      0.98 o 
   8   4   6        0.20        0.73      0.23 o 
  -2   5   6        0.30       -0.06      0.18 o 
  -1   5   6       16.33       13.02      0.94 o 
   0   5   6        6.47        7.23      0.72 o 
   1   5   6       35.63       31.50      1.02 o 
   2   5   6       99.98       97.11      1.98 o 
   3   5   6        0.01        0.37      0.14 o 
   4   5   6       16.45       13.43      0.55 o 
   5   5   6       47.81       43.42      0.84 o 
   6   5   6        7.95        8.02      0.32 o 
   7   5   6       17.26       18.42      0.41 o 
   8   5   6        1.83        1.34      0.23 o 
  -1   6   6        6.22        5.34      0.52 o 
   0   6   6       35.88       46.70      1.10 o 
   1   6   6        1.56        1.19      0.39 o 
   2   6   6       11.95       11.02      0.91 o 
   3   6   6        0.02        0.24      0.16 o 
   4   6   6        6.44        5.92      0.32 o 
   5   6   6       32.63       32.64      0.80 o 
   6   6   6        3.27        2.29      0.24 o 
   7   6   6       52.73       60.89      1.02 o 
   1   7   6       20.69       21.64      0.98 o 
   2   7   6        1.63        1.71      0.37 o 
   3   7   6        1.99        2.39      0.42 o 
   4   7   6        8.60        8.21      0.37 o 
   5   7   6        0.12        0.52      0.14 o 
   6   7   6       39.12       45.97      0.74 o 
   3   8   6        4.77        7.40      0.50 o 
  -2  -7   7        0.90        0.83      0.22 o 
  -1  -7   7        8.25       11.02      0.45 o 
   0  -7   7        7.54        9.04      0.60 o 
   1  -7   7        0.79        0.96      0.26 o 
  -3  -6   7       71.10       82.33      1.80 o 
  -2  -6   7        2.19        1.87      0.19 o 
  -1  -6   7       25.54       26.16      0.67 o 
   0  -6   7       89.51      104.70      2.38 o 
   1  -6   7        0.12        0.14      0.23 o 
   2  -6   7        1.99        2.39      0.36 o 
   3  -6   7        0.09       -0.05      0.18 o 
  -4  -5   7        2.52        3.36      0.29 o 
  -3  -5   7        3.73        4.38      0.37 o 
  -2  -5   7        8.28        9.00      0.54 o 
  -1  -5   7        2.55        2.94      0.33 o 
   0  -5   7       24.84       25.00      1.11 o 
   1  -5   7        6.00        5.99      0.67 o 
   2  -5   7        4.22        2.64      0.61 o 
   3  -5   7        1.24        1.69      0.37 o 
   4  -5   7        1.41        0.77      0.24 o 
  -4  -4   7       28.91       30.64      0.58 o 
  -3  -4   7        9.62       11.30      0.59 o 
  -2  -4   7       20.21       18.22      0.90 o 
  -1  -4   7       77.51       70.11      2.31 o 
   0  -4   7        0.08        0.24      0.35 o 
   1  -4   7       45.36       41.70      1.66 o 
   2  -4   7        3.04        3.93      0.40 o 
   3  -4   7       32.63       31.83      1.46 o 
   4  -4   7        8.43        8.26      0.57 o 
   5  -4   7        0.73        0.85      0.22 o 
  -5  -3   7       36.02       36.69      1.59 o 
  -4  -3   7       24.56       28.88      0.58 o 
  -3  -3   7       37.28       36.52      0.85 o 
  -2  -3   7        2.16        2.05      0.54 o 
  -1  -3   7       26.00       24.04      0.92 o 
   0  -3   7       46.34       58.53      0.88 o 
   1  -3   7       20.72       24.05      0.64 o 
   2  -3   7        1.58        0.67      0.29 o 
   3  -3   7       31.45       28.66      1.45 o 
   4  -3   7       20.91       18.88      0.79 o 
   5  -3   7       24.16       25.01      0.81 o 
   6  -3   7       24.08       29.55      1.02 o 
  -5  -2   7        0.05       -0.01      0.12 o 
  -4  -2   7       62.91       69.12      1.33 o 
  -3  -2   7        0.08        0.66      0.17 o 
  -2  -2   7        0.00        0.01      0.14 o 
  -1  -2   7       12.51       13.23      0.44 o 
   0  -2   7        2.76        3.37      0.25 o 
   1  -2   7       70.50       62.01      1.17 o 
   2  -2   7       10.44        9.61      0.42 o 
   3  -2   7        7.19        6.59      0.50 o 
   4  -2   7       35.16       32.15      1.06 o 
   5  -2   7       91.94       94.99      2.65 o 
   6  -2   7       76.70       84.17      2.03 o 
  -5  -1   7       34.45       36.41      0.99 o 
  -4  -1   7       14.94       14.63      0.50 o 
  -3  -1   7       13.45       11.95      0.63 o 
  -2  -1   7       11.95       10.32      0.60 o 
  -1  -1   7       60.61       60.73      0.98 o 
   0  -1   7      210.73      215.00      2.15 o 
   1  -1   7       50.37       47.46      1.24 o 
   2  -1   7        0.21        0.10      0.12 o 
   3  -1   7       34.24       26.39      0.60 o 
   4  -1   7        7.39        9.66      0.49 o 
   5  -1   7        2.71        3.43      0.30 o 
   6  -1   7        2.93        3.67      0.52 o 
   7  -1   7        5.02        5.73      0.49 o 
  -4   0   7       59.30       63.85      0.96 o 
  -3   0   7        0.90        0.73      0.38 o 
  -2   0   7        0.61        0.06      0.29 o 
  -1   0   7       69.00       72.33      1.31 o 
   0   0   7        0.11        0.94      0.19 o 
   1   0   7       19.84       16.44      0.69 o 
   2   0   7       80.85       73.19      1.19 o 
   3   0   7        4.31        3.52      0.35 o 
   4   0   7       25.32       17.72      0.50 o 
   5   0   7        0.38        0.78      0.36 o 
   6   0   7       18.72       17.00      0.75 o 
   7   0   7        3.32        3.20      0.43 o 
  -4   1   7       27.33       30.74      0.75 o 
  -3   1   7       26.69       30.73      1.38 o 
  -2   1   7        6.53        6.40      0.72 o 
  -1   1   7        0.69        0.50      0.15 o 
   0   1   7       43.92       41.20      0.73 o 
   1   1   7        0.14        0.16      0.14 o 
   2   1   7       77.52       80.09      1.27 o 
   3   1   7       67.31       56.60      1.33 o 
   4   1   7       11.52       10.75      0.35 o 
   5   1   7       36.47       36.90      1.09 o 
   6   1   7        0.74        0.77      0.21 o 
   7   1   7      121.51      141.44      1.84 o 
  -4   2   7        1.46        0.55      0.22 o 
  -3   2   7        0.79        0.43      0.32 o 
  -2   2   7       18.30       16.21      1.06 o 
  -1   2   7        1.54        1.42      0.55 o 
   0   2   7       13.16       13.07      0.42 o 
   1   2   7      607.01      557.30      3.35 o 
   2   2   7      264.07      224.89      6.40 o 
   3   2   7        2.81        2.89      0.29 o 
   4   2   7        5.89        7.00      0.29 o 
   5   2   7        0.73        0.50      0.17 o 
   6   2   7       55.51       61.71      1.38 o 
   7   2   7        2.36        2.25      0.27 o 
  -3   3   7        0.79        1.51      0.31 o 
  -2   3   7        4.15        3.45      1.22 o 
  -1   3   7        0.37        0.36      0.23 o 
   0   3   7       12.01       11.60      0.90 o 
   1   3   7        5.15        5.43      0.28 o 
   2   3   7      274.25      257.11      2.03 o 
   3   3   7       84.18       77.91      1.52 o 
   4   3   7        0.92        1.63      0.19 o 
   5   3   7        1.90        1.25      0.16 o 
   6   3   7        3.49        2.38      0.25 o 
   7   3   7        0.07       -0.27      0.27 o 
  -2   4   7       19.06       19.37      0.94 o 
   0   4   7        0.75        0.30      0.31 o 
   1   4   7       15.51       16.44      0.79 o 
   2   4   7       32.48       31.77      0.71 o 
   3   4   7        1.30        0.85      0.18 o 
   4   4   7        8.04        7.17      0.42 o 
   5   4   7       29.40       28.12      0.68 o 
   6   4   7        9.01       11.13      0.36 o 
   7   4   7       55.44       63.93      0.95 o 
  -1   5   7        0.02        0.29      0.25 o 
   0   5   7        1.27        1.35      0.33 o 
   1   5   7        3.32        2.47      0.41 o 
   2   5   7        4.03        3.69      0.30 o 
   3   5   7        1.64        1.39      0.22 o 
   4   5   7        3.89        3.00      0.35 o 
   5   5   7        2.95        3.69      0.35 o 
   6   5   7        4.30        4.74      0.30 o 
   7   5   7       46.94       58.65      1.02 o 
   0   6   7       19.90       22.69      0.94 o 
   1   6   7        2.65        2.10      0.27 o 
   2   6   7        0.22        0.51      0.33 o 
   3   6   7        1.39        1.72      0.36 o 
   4   6   7       32.46       29.98      0.73 o 
   5   6   7       12.28       12.30      0.47 o 
   6   6   7        0.88        1.01      0.18 o 
   2   7   7        3.66        3.48      0.38 o 
   3   7   7        1.09        0.67      0.26 o 
   4   7   7        3.37        2.38      0.49 o 
   5   7   7        8.92        9.90      0.33 o 
  -1  -6   8        2.03        2.10      0.18 o 
   0  -6   8       24.80       28.22      0.97 o 
   1  -6   8        1.13        2.13      0.32 o 
  -3  -5   8       27.68       28.90      0.69 o 
  -2  -5   8       54.81       61.46      0.92 o 
  -1  -5   8       13.57       14.19      0.49 o 
   0  -5   8       18.66       23.56      0.80 o 
   1  -5   8       46.41       49.53      1.10 o 
   2  -5   8       17.22       14.83      0.59 o 
   3  -5   8       12.67       13.54      0.73 o 
  -3  -4   8       11.56       11.25      0.40 o 
  -2  -4   8        9.24        8.06      0.40 o 
  -1  -4   8       12.14        9.79      0.56 o 
   0  -4   8        0.79        1.11      0.24 o 
   1  -4   8        6.73        7.12      0.72 o 
   2  -4   8      151.97      148.26      1.66 o 
   3  -4   8        2.74        1.86      0.36 o 
   4  -4   8        7.40        8.16      0.61 o 
  -4  -3   8       30.31       35.04      0.96 o 
  -3  -3   8        5.64        5.72      0.24 o 
  -2  -3   8       47.67       47.23      0.95 o 
  -1  -3   8       26.72       26.70      0.93 o 
   0  -3   8        1.13        0.57      0.20 o 
   1  -3   8       96.43       88.41      1.63 o 
   2  -3   8       19.95       15.83      1.06 o 
   3  -3   8       28.48       29.12      1.40 o 
   4  -3   8      123.47      138.33      2.77 o 
   5  -3   8       66.77       74.02      1.17 o 
  -4  -2   8        6.36        6.97      0.49 o 
  -3  -2   8        0.06        0.05      0.11 o 
  -2  -2   8        4.95        4.23      0.31 o 
  -1  -2   8       17.97       15.80      0.78 o 
   0  -2   8       11.62       12.73      0.67 o 
   1  -2   8        2.27        0.97      0.21 o 
   2  -2   8        0.63        0.08      0.24 o 
   3  -2   8       20.13       16.59      1.11 o 
   4  -2   8       10.76       11.90      0.90 o 
   5  -2   8       77.37       86.67      2.28 o 
   6  -2   8       23.73       25.64      0.94 o 
  -4  -1   8        9.43        9.74      0.56 o 
  -3  -1   8        3.79        3.28      0.33 o 
  -2  -1   8       10.27       11.64      0.61 o 
  -1  -1   8      132.30      129.25      2.07 o 
   0  -1   8       14.11       13.85      1.14 o 
   1  -1   8        1.30        1.72      0.29 o 
   2  -1   8       20.78       22.28      0.89 o 
   3  -1   8       75.87       73.02      2.32 o 
   4  -1   8       15.74       18.39      1.18 o 
   5  -1   8        1.84        1.29      0.24 o 
   6  -1   8        6.45        6.94      0.60 o 
  -3   0   8       73.40       84.41      1.97 o 
  -2   0   8       15.09       15.00      0.99 o 
  -1   0   8       15.51       12.22      0.65 o 
   0   0   8        2.17        1.81      0.27 o 
   1   0   8        7.88        8.55      0.57 o 
   2   0   8       16.83       15.23      0.73 o 
   3   0   8        2.65        2.59      0.28 o 
   4   0   8        0.13        0.45      0.19 o 
   5   0   8       16.74       13.62      0.56 o 
   6   0   8        6.67        5.37      0.58 o 
   7   0   8       38.82       45.58      1.21 o 
  -3   1   8        1.01        1.16      0.20 o 
  -2   1   8        5.54        5.02      0.60 o 
  -1   1   8        0.58        0.21      0.30 o 
   0   1   8        4.02        4.76      0.37 o 
   1   1   8       32.95       29.81      0.82 o 
   2   1   8        7.51        6.34      0.50 o 
   3   1   8        0.84        0.91      0.43 o 
   4   1   8       18.26       16.38      0.62 o 
   5   1   8       25.81       26.10      0.73 o 
   6   1   8        3.64        3.53      0.40 o 
   7   1   8       13.00       15.18      0.78 o 
  -3   2   8       40.47       45.78      1.19 o 
  -2   2   8        4.53        4.25      0.51 o 
  -1   2   8        7.41        9.20      0.54 o 
   0   2   8        0.36        0.33      0.15 o 
   1   2   8      149.62      135.74      1.68 o 
   2   2   8       71.70       61.90      1.44 o 
   3   2   8        5.53        4.13      0.40 o 
   4   2   8       19.76       18.43      0.79 o 
   5   2   8       77.77       80.94      0.96 o 
   6   2   8       32.93       33.35      0.93 o 
   7   2   8       30.66       32.73      1.03 o 
  -2   3   8        0.90        1.43      0.42 o 
  -1   3   8        4.27        4.50      0.51 o 
   0   3   8        2.38        2.06      0.40 o 
   1   3   8        0.34        0.37      0.22 o 
   2   3   8       44.21       41.49      0.95 o 
   3   3   8        8.30        8.17      0.54 o 
   4   3   8       10.48        6.72      0.50 o 
   5   3   8        0.67        0.39      0.20 o 
   6   3   8        0.38        0.26      0.14 o 
   7   3   8       11.54       10.87      0.46 o 
  -1   4   8        6.56        5.47      0.52 o 
   0   4   8       20.75       25.70      1.15 o 
   1   4   8        1.99        2.18      0.45 o 
   2   4   8       49.92       46.13      0.85 o 
   3   4   8        0.27        0.29      0.15 o 
   4   4   8        0.00        0.25      0.23 o 
   5   4   8       35.35       39.47      1.24 o 
   6   4   8       11.22       13.88      0.56 o 
   0   5   8       42.26       44.73      1.34 o 
   1   5   8        6.70        5.04      0.53 o 
   2   5   8        5.74        5.75      0.41 o 
   3   5   8       35.94       39.47      0.69 o 
   4   5   8        0.31        0.21      0.13 o 
   5   5   8       11.36       10.40      0.42 o 
   6   5   8        7.18        6.35      0.50 o 
   2   6   8       85.37       92.99      1.77 o 
   3   6   8       16.78       18.30      0.87 o 
   4   6   8        0.44        0.34      0.12 o 
   5   6   8        3.99        3.27      0.22 o 
  -1  -5   9       11.70       13.97      0.65 o 
   0  -5   9       97.11      128.74      1.43 o 
   1  -5   9       26.17       31.54      1.00 o 
  -2  -4   9       10.89       11.16      0.43 o 
  -1  -4   9        1.55        1.16      0.17 o 
   0  -4   9       18.41       21.82      0.69 o 
   1  -4   9        2.97        3.17      0.30 o 
   2  -4   9        1.68        1.02      0.15 o 
   3  -4   9       38.74       39.03      1.03 o 
  -2  -3   9        0.82        0.82      0.14 o 
  -1  -3   9        1.06        1.70      0.31 o 
   0  -3   9        1.66        3.03      0.32 o 
   1  -3   9        2.32        2.09      0.27 o 
   2  -3   9       44.08       47.69      0.91 o 
   3  -3   9        7.85        6.35      0.60 o 
   4  -3   9       16.99       18.70      0.88 o 
  -2  -2   9        9.89        9.27      0.37 o 
  -1  -2   9       22.01       22.20      0.65 o 
   0  -2   9        3.13        3.11      0.34 o 
   1  -2   9        8.37        8.50      0.52 o 
   2  -2   9        0.36        0.54      0.18 o 
   3  -2   9       25.49       20.24      1.11 o 
   4  -2   9        7.03        8.15      0.69 o 
   5  -2   9       12.23       12.65      0.69 o 
  -2  -1   9        3.11        4.20      0.32 o 
  -1  -1   9        0.62        0.67      0.23 o 
   0  -1   9        1.61        1.36      0.22 o 
   1  -1   9       26.39       22.05      0.68 o 
   2  -1   9        0.23        0.21      0.16 o 
   3  -1   9        0.48        0.61      0.28 o 
   4  -1   9        8.18        8.35      0.75 o 
   5  -1   9        1.76        2.80      0.41 o 
  -2   0   9       29.62       30.49      1.15 o 
  -1   0   9        0.96        0.67      0.29 o 
   0   0   9       61.72       65.96      1.40 o 
   1   0   9        3.25        2.73      0.27 o 
   2   0   9       15.17       15.03      0.71 o 
   3   0   9        1.16        0.21      0.18 o 
   4   0   9        6.19        6.41      0.67 o 
   5   0   9        1.25        1.60      0.24 o 
   6   0   9       20.92       23.88      0.91 o 
  -2   1   9        1.63        2.04      0.34 o 
  -1   1   9       15.41       12.45      0.82 o 
   0   1   9       34.43       38.36      0.83 o 
   1   1   9        4.39        3.88      0.30 o 
   2   1   9       20.27       17.29      0.76 o 
   3   1   9        3.48        3.31      0.36 o 
   4   1   9        0.10        0.37      0.14 o 
   5   1   9       16.29       18.54      0.69 o 
   6   1   9       14.09       12.93      0.73 o 
  -1   2   9        4.29        4.65      0.46 o 
   0   2   9        7.27        8.51      0.38 o 
   1   2   9        6.83        6.62      0.46 o 
   2   2   9       35.00       34.35      0.83 o 
   3   2   9       11.66       11.37      0.61 o 
   4   2   9       33.32       35.70      0.83 o 
   5   2   9        0.50        0.75      0.14 o 
   6   2   9        0.66        0.64      0.22 o 
  -1   3   9        2.16        1.63      0.29 o 
   0   3   9        0.00       -0.09      0.23 o 
   1   3   9       52.59       48.34      1.07 o 
   2   3   9       75.97       72.74      1.12 o 
   3   3   9        7.00        6.16      0.36 o 
   4   3   9        3.35        4.12      0.30 o 
   5   3   9        0.07        0.02      0.10 o 
   6   3   9        7.07        8.72      0.52 o 
   1   4   9        4.74        4.35      0.48 o 
   2   4   9       18.58       18.52      0.64 o 
   3   4   9       24.05       22.54      0.59 o 
   4   4   9        6.20        4.73      0.24 o 
   5   4   9        0.38        0.01      0.12 o 
   3   5   9        3.97        3.70      0.21 o 
   4   5   9        1.83        2.09      0.21 o 
   5   5   9        8.32        8.17      0.36 o 
   0  -3  10       38.54       51.41      0.99 o 
   1  -3  10       10.52       10.67      0.35 o 
   2  -3  10       32.94       33.59      1.06 o 
  -1  -2  10        5.99        4.89      0.29 o 
   0  -2  10        0.00        0.07      0.10 o 
   1  -2  10       32.49       34.41      0.68 o 
   2  -2  10       15.74       12.56      0.51 o 
   3  -2  10        1.66        1.76      0.21 o 
   4  -2  10       12.46       13.40      0.64 o 
  -1  -1  10        0.01        0.00      0.17 o 
   0  -1  10        2.68        4.21      0.32 o 
   1  -1  10        0.50        0.84      0.15 o 
   2  -1  10        6.71        5.74      0.27 o 
   3  -1  10       22.04       25.51      1.10 o 
   4  -1  10        0.51        0.08      0.20 o 
  -1   0  10        7.60        6.68      0.49 o 
   0   0  10        8.47        9.47      0.52 o 
   1   0  10        4.92        3.98      0.29 o 
   2   0  10       32.69       39.37      0.78 o 
   3   0  10        1.49        0.83      0.19 o 
   4   0  10       12.02       13.70      0.82 o 
   0   1  10        0.38        1.02      0.26 o 
   1   1  10        0.07        0.18      0.11 o 
   2   1  10        8.87        8.63      0.39 o 
   3   1  10       12.29       14.36      0.49 o 
   4   1  10        3.55        3.54      0.30 o 
   5   1  10        0.00        0.37      0.17 o 
   1   2  10       24.95       21.17      0.51 o 
   2   2  10       41.11       42.78      0.94 o 
   3   2  10        0.50        0.56      0.14 o 
   4   2  10        0.00        0.06      0.11 o 
   1   3  10        9.98        8.53      0.51 o 
   2   3  10      101.04      107.09      1.31 o 
   3   3  10       34.39       37.19      0.81 o 
   4   3  10        0.05        0.04      0.09 o 
                                                 
